# Supplementary material for: The Staphylococcus aureus regulatory program in a human skin-like environment
Source: mBio. 2024 Mar 28;15(5):e00453-24. doi: 10.1128/mbio.00453-24 (PMC11077960; doi:10.1128/mbio.00453-24)
Supplement: Table S3 — Full table of differential expression genes from RNA-seq experiment. [file mbio.00453-24-s0002.csv]

Row.names	gene name	Product	log2FoldChange	pvalue	padj	TSB1	TSB2	TSB3	SLM1	SLM2	SLM3
SAUSA300_0001	dnaA	chromosomal replication initiation protein	0.847687272	6.16E-15	1.45E-14	10844.90037	11477.23565	11102.58879	22373.75014	20760.1575	17019.92231
SAUSA300_0002	dnaN	DNA polymerase III subunit beta	0.275213347	0.00262421	0.003627462	11125.66755	11627.95503	10981.85334	14316.98897	14250.56733	12259.83311
SAUSA300_0003	SAUSA300_0003	hypothetical protein	0.671079301	2.98E-14	6.87E-14	2856.966836	2657.89565	2507.036178	4316.995265	4183.421696	4271.525563
SAUSA300_0004	recF	recombination protein F	0.412361157	2.74E-07	4.77E-07	9741.120982	9756.146682	9133.281942	12767.08031	13180.00666	12156.67027
SAUSA300_0005	gyrB	DNA gyrase subunit B	-0.690046567	5.21E-19	1.38E-18	24456.75061	25784.7466	25206.31599	16300.61694	15436.41915	15029.65807
SAUSA300_0006	gyrA	DNA gyrase subunit A	-0.9027202	2.02E-24	6.15E-24	30987.2667	34748.4884	32711.19119	18570.20199	17746.11746	16342.55121
SAUSA300_0007	nnrD	hypothetical protein	1.136217546	1.93E-31	7.11E-31	1249.521129	1377.232177	1208.369117	2875.516422	2893.904726	2663.742416
SAUSA300_0008	hutH	histidine ammonia-lyase	4.665955976	0	0	335.4203374	363.7120364	272.9229996	8571.271317	7728.382322	8404.851848
SAUSA300_0009	serS	seryl-tRNA synthetase	-1.295461736	1.85E-44	8.53E-44	21904.12683	19120.60348	20363.70827	7940.890083	8996.584962	8071.032465
SAUSA300_0010	SAUSA300_0010	hypothetical protein	1.650785729	2.24E-30	8.08E-30	294.6983795	329.4166086	396.7022039	974.8053824	1034.713842	1196.105016
SAUSA300_0011	SAUSA300_0011	hypothetical protein	1.733164153	8.04E-35	3.15E-34	295.77001	333.9291649	298.2875906	869.5646704	1078.311336	1138.68419
SAUSA300_0012	metX	putative homoserine O-acetyltransferase	3.059430617	2.57E-80	1.91E-79	751.2129602	646.1980596	532.6564119	6367.594591	4132.073537	5587.338404
SAUSA300_0013	SAUSA300_0013	hypothetical protein	0.493109471	7.17E-07	1.21E-06	4552.286241	5065.795683	4847.68064	7529.494573	6248.974047	6584.903613
SAUSA300_0014	gdpP	hypothetical protein	0.166068088	0.068429173	0.082853588	21912.69987	21463.5227	22389.8318	27235.02061	23174.4898	23380.98203
SAUSA300_0015	rplI	50S ribosomal protein L9	-0.092733636	0.267312866	0.300383679	11851.16138	10664.97552	11121.86588	10981.17732	10428.52041	10133.31605
SAUSA300_0016	dnaB	replicative DNA helicase	0.209351282	0.028149258	0.035576217	13550.76731	15728.96618	15019.89623	18526.61745	16352.93534	16341.57797
SAUSA300_0017	purA	adenylosuccinate synthetase	-1.546975678	5.64E-22	1.61E-21	4841.626468	5405.139915	3986.299128	1824.17234	1841.751886	1205.83736
SAUSA300_0018	trnaE	tRNA-Glu	-3.042894837	0.117394647	0.138064941	3.214891413	3.610045026	2.029167283	0	0	0.97323435
SAUSA300_0019	trnaD	tRNA-Asp	0.314817641	0.850700186	0.867555551	1.071630471	0.902511256	2.029167283	1.063037494	1.937666371	1.9464687
SAUSA300_0020	walR	DNA-binding response regulator	1.222277182	1.65E-46	7.95E-46	3324.197721	3606.434981	3502.342731	7828.208109	7927.961958	8587.819905
SAUSA300_0021	walK	sensory box histidine kinase	0.749079142	2.35E-20	6.46E-20	9074.566829	9400.557247	10096.12182	15674.48785	16421.7225	15924.06044
SAUSA300_0022	walH	hypothetical protein	0.613301416	2.56E-13	5.71E-13	8552.68279	9292.255897	9551.290402	14002.32988	14473.39896	13435.5002
SAUSA300_0023	walI	hypothetical protein	0.405810658	1.14E-05	1.81E-05	5837.171176	5447.557944	5828.783021	8017.428783	7788.449979	6866.16834
SAUSA300_0024	walJ	metallo-beta-lactamase family protein	-0.139349925	0.200699929	0.229259057	782.2902439	853.7756486	800.5064932	768.5761085	709.1858919	735.7651687
SAUSA300_0025	adsA	5'-nucleotidase family protein	-0.039206461	0.67497675	0.710715591	1267.738847	1332.106615	1326.06082	1243.753868	1279.828638	1297.321389
SAUSA300_0026	orfX	rRNA large subunit methyltransferase	1.784935649	3.29E-45	1.54E-44	472.5890377	486.4535672	385.5417838	1513.765392	1440.654947	1680.775723
SAUSA300_0027	SAUSA300_0027	hypothetical protein	0.498837212	6.46E-07	1.10E-06	1972.871697	1937.691668	1987.569354	2945.676897	2912.312556	2476.881421
SAUSA300_0028	tnp	putative transposase	-0.063375332	0.736098465	0.767988264	168.245984	168.769605	181.6104719	186.0315615	163.7328084	146.9583869
SAUSA300_0029	SAUSA300_0029	hypothetical protein	0.924473149	5.89E-05	9.00E-05	92.16022051	89.34861439	65.94793671	141.3839868	172.452307	155.717496
SAUSA300_0030	ugpQ	putative glycerophosphoryl diester phosphodiesterase	-0.207191131	0.099090531	0.117644795	760.8576345	785.1847931	933.4169503	765.386996	668.4948981	714.354013
SAUSA300_0031	maoC	hypothetical protein	-0.382364809	0.010538563	0.013887414	316.130989	370.0296151	327.7105162	268.9484861	258.6784606	251.0944623
SAUSA300_0032	mecA	penicillin-binding protein 2'	-0.419598836	2.71E-07	4.72E-07	249141.225	245647.3188	226363.7563	188525.4475	177302.286	173330.1181
SAUSA300_0033	mecR1	methicillin-resistance MecR1 regulatory protein	-0.434352148	0.000726582	0.00104394	33808.86973	33981.35383	30882.91147	26236.8284	27599.15096	19185.36874
SAUSA300_0034	SAUSA300_0034	IS1272, transposase	-0.652640754	0.001763084	0.002468318	257.1913131	286.0960683	222.1938175	123.3123494	164.7016416	198.5398074
SAUSA300_0035	rplL	hypothetical protein	-0.108040621	0.408870295	0.447574864	9691.82598	8839.195246	7957.379501	8913.569391	9084.748782	6579.064207
SAUSA300_0036	SAUSA300_0036	hypothetical protein	1.662749184	0.000150419	0.000225242	8.573043769	16.24520262	19.27708919	51.02579973	42.62866017	46.71524881
SAUSA300_0037	ccrB	cassette chromosome recombinase B	-0.063487983	0.565722437	0.603421941	1001.97449	996.3724271	857.3231772	928.0317326	902.952529	902.1882426
SAUSA300_0038	ccrA	cassette chromosome recombinase A	1.238036609	1.30E-22	3.79E-22	579.7520848	772.5496355	641.2168615	1664.716716	1550.133097	1492.941493
SAUSA300_0039	SAUSA300_0039	hypothetical protein	0.672252509	6.01E-06	9.73E-06	352.566425	404.3250429	325.681349	614.4356718	615.2090729	497.3227529
SAUSA300_0040	SAUSA300_0040	hypothetical protein	-0.1670583	0.572669414	0.610088154	67.51271968	59.56574293	59.86043486	45.71061226	62.00532388	58.39406101
SAUSA300_0041	SAUSA300_0041	hypothetical protein	-0.185791605	0.190984257	0.21854127	609.757738	629.0503458	606.7210177	531.5187472	633.6169034	457.4201446
SAUSA300_0042	SAUSA300_0042	hypothetical protein	-1.084886764	2.26E-29	7.88E-29	3204.175108	2824.860233	3194.923887	1478.685155	1482.314774	1386.858949
SAUSA300_0043	SAUSA300_0043	hypothetical protein	0.358826285	0.436167377	0.475473158	18.21771801	26.17282644	21.30625647	36.14327481	29.06499557	19.464687
SAUSA300_0044	SAUSA300_0044	metallo-beta-lactamase family protein	-0.136707726	0.444386971	0.483830692	428.6521884	375.4446827	291.1855051	281.704936	359.4371119	354.2573034
SAUSA300_0045	SAUSA300_0045	HNH endonuclease family protein	-0.010335232	0.985719258	0.989090353	15.00282659	15.34269136	12.1750037	18.0716374	11.62599823	12.65204655
SAUSA300_0046	SAUSA300_0046	hypothetical protein	0.169803848	0.067877599	0.082261633	4512.635914	4638.005347	4171.967934	4959.069911	5361.522849	4666.658709
SAUSA300_0047	SAUSA300_0047	hypothetical protein	-0.541739786	0.004679616	0.006328693	177.8906582	196.7474539	171.4646354	132.8796868	124.0106478	118.7345907
SAUSA300_0048	SAUSA300_0048	hypothetical protein	-0.793375095	0.061796033	0.075134131	39.65032743	34.29542775	30.43750925	23.38682488	17.43899734	19.464687
SAUSA300_0049	SAUSA300_0049	hypothetical protein	-0.64854107	0.027591002	0.034887466	96.4467424	115.5214408	68.99168763	52.08883723	56.19232477	71.04610756
SAUSA300_0050	SAUSA300_0050	hypothetical protein	0.295268589	0.076684135	0.092337548	187.5353324	220.2127466	196.8292265	230.6791363	249.9589619	261.8000402
SAUSA300_0052	SAUSA300_0052	hypothetical protein	-2.612820233	0.000824217	0.001182278	17.14608754	19.85524764	18.26250555	4.252149978	3.875332743	0.97323435
SAUSA300_0053	speG	spermidine N(1)-acetyltransferase	-1.178348327	1.25E-24	3.82E-24	1345.967872	1444.920522	1370.7025	661.2093215	637.4922362	541.1182987
SAUSA300_0054	SAUSA300_0054	hypothetical protein	-0.770391087	0.832459952	0.851932699	0	1.805022513	0	0	0.968833186	0
SAUSA300_0055	adhC	alcohol dehydrogenase, zinc-containing	2.674387222	1.17E-148	1.78E-147	1597.801032	1630.83784	1533.035883	9421.701313	9521.692548	11454.9683
SAUSA300_0056	SAUSA300_0056	hypothetical protein	2.284364084	7.98E-15	1.87E-14	21.43260942	52.34565287	37.53959474	208.3553489	177.296473	161.5569021
SAUSA300_0057	SAUSA300_0057	hypothetical protein	2.044252261	5.62E-07	9.58E-07	12.85956565	15.34269136	14.20417098	48.89972474	54.2546584	72.01934191
SAUSA300_0058	SAUSA300_0058	hypothetical protein	3.530291975	2.54E-05	3.96E-05	2.143260942	1.805022513	2.029167283	34.01719982	15.50133097	19.464687
SAUSA300_0059	SAUSA300_0059	SAUGI family uracil-DNA glycosylase inhibitor	2.193708874	1.43E-07	2.53E-07	10.71630471	14.4401801	12.1750037	64.84528716	48.44165928	58.39406101
SAUSA300_0060	SAUSA300_0060	putative transposase	0.343111489	0.217194825	0.246919193	76.08576345	97.4712157	67.97710399	130.7536118	96.88331856	79.80521671
SAUSA300_0061	arcC	carbamate kinase	-0.072323021	0.484763262	0.524527438	991.2581857	1004.495028	1013.569058	907.8340202	933.955191	1019.949599
SAUSA300_0062	arcB	ornithine carbamoyltransferase	-0.083772871	0.493516102	0.533119246	594.7549114	612.8051431	658.4647834	612.3095968	534.7959185	614.1108749
SAUSA300_0063	SAUSA300_0063	cyclic nucleotide-binding domain-containing protein	-0.215284661	0.331720673	0.368188907	163.9594621	180.5022513	138.9979589	123.3123494	172.452307	120.6810594
SAUSA300_0064	arcD	arginine/oirnithine antiporter	0.748674394	3.32E-11	6.90E-11	624.7605646	652.5156384	647.3043634	974.8053824	1136.441327	1122.139206
SAUSA300_0065	arcA	arginine deiminase	0.1153847	0.281038073	0.31472907	2281.501273	2611.867576	2281.79861	2700.115236	2749.548581	2325.056862
SAUSA300_0066	argR	arginine repressor	1.087352504	0.000565978	0.000816314	45.00847978	37.00296151	29.42292561	86.10603705	84.28848715	66.17993581
SAUSA300_0067	SAUSA300_0067	universal stress protein	-0.186133859	0.106285223	0.125505492	6691.260661	6843.742858	7565.750216	5202.505498	6516.372007	6826.265732
SAUSA300_0068	SAUSA300_0068	cadmium-exporting ATPase, truncation	-2.260904499	8.26E-17	2.05E-16	180.0339191	148.0118461	187.6979737	46.77364975	33.9091615	27.2505618
SAUSA300_0070	SAUSA300_0070	putative lysophospholipase	-0.545219633	0.000130133	0.000195311	2480.824541	2143.464234	2659.223725	1321.355606	1740.993235	1927.004013
SAUSA300_0071	SAUSA300_0071	ISSep1-like transposase	0.984676265	3.14E-15	7.46E-15	961.2525325	839.3354685	841.0898389	1886.891553	1855.315551	1484.182384
SAUSA300_0072	SAUSA300_0072	hypothetical protein	-0.00658132	0.963415078	0.969695007	459.7294721	574.8996704	515.4084899	497.5015474	579.362245	467.1524881
SAUSA300_0073	SAUSA300_0073	peptide ABC transporter peptide-binding protein	-0.876011304	6.40E-21	1.78E-20	1876.424955	2035.162883	1901.329744	1047.091932	1053.121673	1067.638082
SAUSA300_0074	opp-3B	oligopeptide permease, channel-forming protein	-0.616866348	2.08E-05	3.27E-05	720.1356766	1032.472877	875.5856827	551.7164596	601.6454083	561.55622
SAUSA300_0075	opp-3C	oligopeptide permease, channel-forming protein	-0.623690909	1.93E-06	3.20E-06	742.6399164	899.8037227	825.8710843	524.0774847	591.9570764	486.6171751
SAUSA300_0076	SAUSA300_0076	ABC transporter ATP-binding protein	-0.742865213	3.97E-07	6.84E-07	834.800137	682.2985099	670.6397871	462.4213101	471.8217614	372.7487561
SAUSA300_0077	SAUSA300_0077	ABC transporter ATP-binding protein	-0.428051729	0.017858989	0.022969057	304.3430538	355.589435	243.500074	212.6074989	219.9251331	239.4156501
SAUSA300_0078	copA	ATPase copper transport	4.792780655	0	0	4112.917748	4630.785257	4598.093064	120563.3344	116849.0329	132443.5698
SAUSA300_0079	SAUSA300_0079	putative lipoprotein	4.410221419	0	0	1547.4344	1658.815689	1636.523414	32720.29408	33623.35571	36644.21975
SAUSA300_0080	SAUSA300_0080	hypothetical protein	-0.15650366	0.686716073	0.721340413	28.93402272	39.71049528	32.46667653	29.76504984	31.00266194	30.17026485
SAUSA300_0081	SAUSA300_0081	hypothetical protein	0.673366895	7.17E-09	1.36E-08	1299.887761	1272.540872	1204.310783	2100.562089	2203.126664	1719.705097
SAUSA300_0082	SAUSA300_0082	hypothetical protein	0.444110483	0.003906966	0.00533045	268.9792482	224.7253029	274.9521669	355.0545231	328.4344499	361.0699439
SAUSA300_0083	tauE	anion permease	0.795155414	7.69E-06	1.24E-05	235.7587036	193.1374089	179.5813046	299.7765734	396.2527729	358.1502408
SAUSA300_0084	cstR	hypothetical protein	0.439965136	0.139664349	0.163014191	65.36945873	49.63811911	74.06460584	70.16047463	76.53782167	109.0022472
SAUSA300_0085	cstA	dihydroneopterin aldolase	0.107552725	0.612711534	0.649845567	125.3807651	112.8139071	134.9396243	128.6275368	121.1041482	151.8245586
SAUSA300_0086	cstB	MBL fold metallo-hydrolase	-0.405844547	0.01249051	0.016377417	394.3600134	327.6115861	358.1480255	241.3095112	313.9019521	258.8803371
SAUSA300_0088	SAUSA300_0088	hypothetical protein	-2.694322344	1.38E-07	2.46E-07	36.43543602	44.22305157	54.78751665	5.315187472	7.750665485	7.785874801
SAUSA300_0089	SAUSA300_0089	hypothetical protein	-0.608215884	1.23E-09	2.40E-09	2307.220404	2184.077241	2310.206952	1370.25533	1468.751109	1621.408427
SAUSA300_0090	SAUSA300_0090	hypothetical protein	0.344600771	0.05165417	0.06327214	204.68142	188.6248526	164.3625499	250.8768487	245.114796	212.1650883
SAUSA300_0091	SAUSA300_0091	putative permease	0.82929066	1.49E-06	2.47E-06	234.6870732	219.3102353	192.7708919	437.9714477	392.3774402	319.2208668
SAUSA300_0092	SAUSA300_0092	hypothetical protein	1.179808015	0.000491955	0.000713076	31.07728366	33.39291649	24.3500074	74.41262461	55.22349158	72.01934191
SAUSA300_0093	SAUSA300_0093	transcriptional regulator	-0.737175959	8.07E-06	1.30E-05	447.9415369	401.6175091	351.04594	214.7335739	274.1797915	230.656541
SAUSA300_0094	SAUSA300_0094	hypothetical protein	0.219662157	0.384052428	0.422345046	78.22902439	66.78583298	85.2250259	85.04299955	86.22615352	96.35020066
SAUSA300_0095	SAUSA300_0095	transcriptional regulator	-0.446143585	0.068465698	0.082859593	203.6097895	129.0591097	164.3625499	139.2579118	132.7301464	92.45726326
SAUSA300_0096	SAUSA300_0096	hypothetical protein	0.245583079	0.141273357	0.164745696	262.5494654	262.6307756	224.2229848	334.8568107	295.4941216	258.8803371
SAUSA300_0097	SAUSA300_0097	hypothetical protein	0.541915465	9.93E-10	1.95E-09	2778.737811	2655.188117	2967.657152	3941.743029	4250.271185	4037.949319
SAUSA300_0098	SAUSA300_0098	hypothetical protein	0.16501729	0.185979678	0.213465962	875.5220949	796.0149282	933.4169503	848.3039205	1023.087844	1047.200161
SAUSA300_0099	plc	1-phosphatidylinositol phosphodiesterase	-0.118950019	0.355577319	0.393503568	723.350568	586.6323167	698.0335454	652.7050216	579.362245	616.0573436
SAUSA300_0100	csa1A	tandem lipoprotein	0.902528044	1.76E-07	3.11E-07	152.1715269	143.4992898	149.1437953	292.335311	246.0836292	292.9435394
SAUSA300_0101	SAUSA300_0101	tandem lipoprotein	0.217215003	0.275020804	0.308390671	342.9217507	212.9926565	236.3979885	287.0201235	285.8057898	346.4714286
SAUSA300_0102	SAUSA300_0102	tandem lipoprotein	0.174336239	0.383447056	0.422032923	208.9679419	175.0871838	186.6833901	179.6533366	197.6419699	265.6929776
SAUSA300_0103	SAUSA300_0103	tandem lipoprotein	0.317025248	0.017239842	0.022227203	318.2742499	328.5140974	348.0021891	420.9628478	414.6606035	403.8922553
SAUSA300_0104	SAUSA300_0104	AraC family transcriptional regulator	0.582726457	2.53E-12	5.44E-12	2810.886726	2782.442204	2744.448751	4036.353366	4372.344167	4077.851927
SAUSA300_0105	SAUSA300_0105	M20/M25/M40 family peptidase	-0.212343252	0.1209584	0.142001699	615.1158904	591.144873	581.3564267	435.8453727	575.4869123	530.4127208
SAUSA300_0106	norC	putative drug transporter	-0.068262448	0.573674255	0.610910718	669.7690444	678.6884649	717.3106346	584.6706219	693.6845609	690.9963886
SAUSA300_0107	nptA	Na/Pi cotransporter family protein	-1.348229703	4.17E-26	1.33E-25	3451.721747	4461.113141	4143.559592	1564.791192	1385.431455	1785.885032
SAUSA300_0108	SAUSA300_0108	myosin-cross-reactive antigen	0.16561605	0.204789797	0.233524421	1048.054601	1152.506875	1206.33995	1069.415719	1295.329969	1455.958588
SAUSA300_0109	SAUSA300_0109	integral membrane domain-containing protein	0.809602909	0.054513248	0.066556872	31.07728366	18.05022513	20.29167283	42.52149978	47.4728261	31.1434992
SAUSA300_0110	norG	PLP-dependent aminotransferase family protein	0.909821522	0.027559881	0.034864909	23.57587036	20.7577589	26.37917468	40.39542479	60.06765751	32.11673355
SAUSA300_0111	SAUSA300_0111	hypothetical protein	0.33664557	0.008403682	0.011146875	449.0131674	417.8627117	493.0876498	569.788097	599.7077419	546.9577048
SAUSA300_0112	lctP1	L-lactate permease	0.529260804	2.68E-09	5.16E-09	3696.053495	3347.41425	3824.980329	5398.104397	5124.158719	5161.061759
SAUSA300_0113	spa	immunoglobulin G binding protein A	-6.563824021	0	0	107606.7021	125329.0307	94937.6351	1039.65067	1455.187445	970.3146471
SAUSA300_0114	sarS	accessory regulator	-2.43432905	9.86E-69	6.44E-68	10152.62708	10585.55453	9132.267358	1944.295577	2159.529171	1422.86862
SAUSA300_0115	sirC	iron compound ABC transporter permease SirC	0.027269807	0.770921815	0.799553443	1494.924507	1558.63694	1455.927526	1465.928705	1545.288931	1584.425522
SAUSA300_0116	sirB	iron compound ABC transporter permease SirB	-1.75173415	7.69E-21	2.14E-20	386.8586001	429.5953581	324.6667653	130.7536118	101.7274845	107.0557785
SAUSA300_0117	sirA	iron compound ABC transporter iron compound-binding protein SirA	-1.819015364	9.09E-19	2.39E-18	390.0734915	308.6588497	335.8271854	113.7450119	72.66248892	107.0557785
SAUSA300_0118	sbnA	pyridoxal-phosphate dependent enzyme superfamily protein	-0.004912374	0.993267336	0.994783196	9.64467424	18.95273639	17.24792191	13.81948743	20.3454969	11.6788122
SAUSA300_0119	sbnB	ornithine cyclodeaminase	-0.312885732	0.524744063	0.563606041	50.36663214	26.17282644	28.40834197	18.0716374	46.50399291	19.464687
SAUSA300_0120	sbnC	IucC family siderophore biosynthesis protein	-0.391617782	0.101095194	0.11991635	113.5928299	110.1063733	108.5604497	72.28654962	81.38198759	99.26990371
SAUSA300_0121	sbnD	putative drug transporter	-0.294459096	0.257778343	0.290290927	88.9453291	74.00592303	87.25419318	63.78224966	67.81832299	72.01934191
SAUSA300_0122	sbnE	IucA/IucC family siderophore biosynthesis protein	0.006882997	0.97252396	0.978113178	141.4552222	137.181711	155.2312972	127.5644993	149.2003106	158.6371991
SAUSA300_0123	sbnF	IucC family siderophore biosynthesis protein	-0.227311962	0.247329288	0.27972399	280.7671834	223.8227916	195.8146428	212.6074989	216.0498004	169.3427769
SAUSA300_0124	sbnG	HPCH/HPAI aldolase family protein	-0.330221273	0.136204737	0.159188528	169.3176144	119.1314859	148.1292117	124.3753868	104.633984	117.7613564
SAUSA300_0125	sbnH	pyridoxal-dependent decarboxylase	-0.667629066	0.000112751	0.000169806	327.9189241	259.0207306	280.0250851	170.0859991	177.296473	197.5665731
SAUSA300_0126	sbnI	hypothetical protein	-0.320251312	0.109473376	0.129212056	238.973595	216.6027016	218.135483	212.6074989	136.6054792	190.7539326
SAUSA300_0127	SAUSA300_0127	hypothetical protein	1.161472135	2.38E-14	5.50E-14	165.0310925	172.37965	164.3625499	389.071723	372.0319433	362.0431782
SAUSA300_0128	SAUSA300_0128	hypothetical protein	1.700903286	5.33E-22	1.53E-21	212.1828333	185.0148076	133.9250407	579.3554345	621.022072	525.5465491
SAUSA300_0129	butA	acetoin reductase	3.45470803	0	0	3643.543602	3971.95204	3813.819909	39538.61657	43273.90307	42513.79612
SAUSA300_0130	galE	NAD-dependent epimerase/dehydratase family protein	0.221358591	0.209820021	0.238845427	196.1083762	203.967544	179.5813046	256.1920362	216.0498004	204.3792135
SAUSA300_0131	SAUSA300_0131	putative sugar transferase	1.546845185	3.34E-06	5.46E-06	30.00565319	26.17282644	23.33542376	92.48426201	70.72482255	69.09963886
SAUSA300_0132	SAUSA300_0132	glycosyl transferase, group 1 family protein	1.17993264	0.009219777	0.012204697	40.7219579	22.56278141	12.1750037	74.41262461	56.19232477	39.90260835
SAUSA300_0133	SAUSA300_0133	hypothetical protein	0.385209406	0.129296507	0.151384179	67.51271968	75.81094554	77.10835676	83.97996206	111.4158163	92.45726326
SAUSA300_0134	SAUSA300_0134	polysaccharide extrusion protein	-0.07035861	0.705015824	0.737611215	439.3684931	595.6574293	372.3521965	497.5015474	468.9152619	375.6684591
SAUSA300_0135	sodM	Fe/Mn family superoxide dismutase	-0.349502844	0.014350206	0.01871301	2063.960287	1453.043123	1499.554622	1331.98598	1401.90162	1201.944422
SAUSA300_0136	sasD	cell wall surface anchor family protein	-0.377461489	0.007764443	0.010314606	30513.60603	27320.82076	23003.65491	23572.85644	22244.40994	16411.65085
SAUSA300_0137	SAUSA300_0137	GntR family transcriptional regulator	0.011197294	0.917923286	0.928535116	1203.441019	1199.43746	1039.948233	1224.619194	1134.50366	1111.433628
SAUSA300_0138	deoD1	purine nucleoside phosphorylase	-3.1404068	4.96E-61	2.97E-60	509.0244738	689.5185999	730.500222	71.22351213	75.56898848	72.01934191
SAUSA300_0139	tet38	putative tetracycline resistance protein	-2.338417994	1.76E-56	9.77E-56	1524.93016	1981.914719	2124.538146	384.819573	405.9411048	323.1138042
SAUSA300_0140	deoC1	deoxyribose-phosphate aldolase	-1.239715738	1.11E-44	5.17E-44	5721.435085	5859.103077	6100.691437	2318.484775	2614.880768	2552.7937
SAUSA300_0141	deoB	phosphopentomutase	-1.062166562	6.39E-38	2.63E-37	21923.41618	24738.73605	24242.46153	11213.98253	11496.17458	11247.66938
SAUSA300_0142	phnE1	phosphonate ABC transporter permease	1.005008204	1.24E-06	2.07E-06	120.0226128	158.8419811	97.4000296	255.1289987	245.114796	256.9338684
SAUSA300_0143	phnE2	phosphonate ABC transporter permease	0.8737668	0.000501401	0.000725566	83.58717674	61.37076544	57.83126757	133.9427243	114.3223159	122.6275281
SAUSA300_0144	phnC	phosphonate ABC transporter ATP-binding protein	0.903984943	0.000117084	0.000176129	72.87087203	89.34861439	64.93335306	129.6905743	154.0444765	142.0922151
SAUSA300_0145	phnD	phosphonate ABC transporter phosphonate-binding protein	0.925310953	2.57E-05	4.01E-05	96.4467424	91.1536369	127.8375388	233.8682488	180.2029725	184.9145265
SAUSA300_0146	SAUSA300_0146	hypothetical protein	1.312844655	2.01E-09	3.88E-09	64.29782826	95.66619318	96.38544595	195.598899	217.9874668	224.8171349
SAUSA300_0147	SAUSA300_0147	5' nucleotidase family protein	0.516130649	5.63E-08	1.02E-07	977.3269896	1034.2779	1018.641976	1431.911505	1419.340617	1483.20915
SAUSA300_0148	SAUSA300_0148	hypothetical protein	-1.042760875	0.255770491	0.288277174	6.429782826	9.025112565	7.102085491	3.189112483	2.906499557	4.866171751
SAUSA300_0151	adhE	bifunctional acetaldehyde-CoA/alcohol dehydrogenase	-2.557074268	2.40E-114	2.55E-113	11362.49788	10029.60759	12155.72661	1862.44169	2131.433008	1706.079816
SAUSA300_0152	cap5A	capsular polysaccharide biosynthesis protein Cap5A	5.738750363	1.04E-105	1.02E-104	18.21771801	9.927623821	14.20417098	757.9457335	687.8715618	783.4536518
SAUSA300_0153	cap5B	capsular polysaccharide biosynthesis protein Cap5B	4.717246435	5.43E-29	1.88E-28	48.2233712	33.39291649	94.35627867	1400.02038	1512.348603	1708.999519
SAUSA300_0154	cap5C	capsular polysaccharide biosynthesis protein Cap5C	5.07654717	8.11E-204	2.03E-202	47.15174073	39.71049528	55.80210029	1492.504642	1641.203416	1658.391333
SAUSA300_0156	cap5E	capsular polysaccharide biosynthesis protein Cap5E	3.272011845	1.15E-60	6.86E-60	56.79641497	73.10341177	92.32711139	699.4786713	601.6454083	848.6603533
SAUSA300_0157	cap5F	capsular polysaccharide biosynthesis protein Cap5F	2.87469131	2.08E-59	1.22E-58	76.08576345	77.61596806	73.0500222	602.7422593	478.6035937	582.9673757
SAUSA300_0158	cap5G	capsular polysaccharide biosynthesis protein Cap5G	2.140226653	6.49E-41	2.83E-40	146.8133745	121.8390196	129.8667061	566.5989845	533.8270853	653.0402489
SAUSA300_0159	cap5H	capsular polysaccharide biosynthesis protein Cap5H	2.60615694	2.88E-22	8.31E-22	38.57869696	29.78287146	71.02085491	300.8396109	266.4291261	278.3450241
SAUSA300_0160	cap5I	capsular polysaccharide biosynthesis protein Cap5I	1.509017609	1.48E-20	4.09E-20	151.0998964	128.1565984	160.3042154	415.6476603	392.3774402	440.8751606
SAUSA300_0161	cap5J	capsular polysaccharide biosynthesis protein Cap5J	1.259028619	4.30E-11	8.87E-11	190.7502238	127.2540872	127.8375388	334.8568107	363.3124446	365.9361156
SAUSA300_0162	cap5K	capsular polysaccharide biosynthesis protein Cap5K	0.837761146	5.84E-05	8.92E-05	139.3119612	112.8139071	92.32711139	217.9226864	196.6731367	200.4862761
SAUSA300_0163	cap5L	capsular polysaccharide biosynthesis protein Cap5L	0.652831297	1.06E-05	1.70E-05	218.6126161	222.9202803	237.4125721	363.5588231	334.247449	369.829053
SAUSA300_0164	cap5M	capsular polysaccharide biosynthesis protein Cap5M	0.514966827	0.001581975	0.002225447	244.3317474	198.5524764	203.931312	297.6504984	330.3721163	294.8900081
SAUSA300_0165	cap5N	capsular polysaccharide biosynthesis protein Cap5N	0.375773671	0.015702629	0.020375383	373.9990344	280.6810008	317.5646798	458.1691601	394.3151066	407.7851927
SAUSA300_0166	cap5O	capsular polysaccharide biosynthesis protein Cap5O	0.54500402	5.73E-06	9.30E-06	441.5117541	452.1581395	478.8834788	627.1921217	698.5287268	676.3978733
SAUSA300_0167	cap5P	capsular polysaccharide biosynthesis protein Cap5P	0.367224608	0.00112371	0.001597909	754.4278516	787.8923269	705.1356309	889.7623828	991.1163489	1018.00313
SAUSA300_0168	isdI	heme-degrading monooxygenase IsdI	0.574974164	0.006981936	0.009303341	211.1112028	180.5022513	125.8083716	275.3267111	219.9251331	275.4253211
SAUSA300_0169	SAUSA300_0169	hypothetical protein	0.154381513	0.469875169	0.509889342	157.5296792	157.9394699	122.7646206	189.220674	135.636646	163.5033708
SAUSA300_0170	aldA	aldehyde dehydrogenase	2.681566627	1.32E-122	1.54E-121	1315.962218	1462.970747	1437.66502	10434.77605	8107.196097	8516.773798
SAUSA300_0171	SAUSA300_0171	cation efflux family protein	1.623113101	1.63E-39	6.93E-39	691.2016538	692.2261337	771.0835676	1890.080665	2278.695653	2466.175843
SAUSA300_0172	SAUSA300_0172	hypothetical protein	2.266561744	1.35E-51	7.04E-51	218.6126161	166.0620712	169.4354682	799.4041958	932.9863578	927.4923357
SAUSA300_0173	SAUSA300_0173	hypothetical protein	-2.616547206	1.06E-80	7.89E-80	1960.012132	1853.758121	1944.956841	254.0659612	307.1201198	376.6416935
SAUSA300_0174	ssuB	hypothetical protein	-3.316617383	1.87E-124	2.21E-123	2357.587036	2684.970988	2801.265435	281.704936	208.2991349	297.8097111
SAUSA300_0175	ssuA	putative lipoprotein	-3.619036277	3.71E-145	5.41E-144	3883.588827	4116.353841	4292.703388	324.2264358	263.5226265	412.6513644
SAUSA300_0176	ssuC	ABC transporter permease	-3.652109844	2.28E-121	2.62E-120	4109.702857	4849.192981	4548.378465	334.8568107	277.0862911	462.2863163
SAUSA300_0177	SAUSA300_0177	hypothetical protein	-3.718050835	6.39E-150	9.87E-149	7626.794063	8177.654495	7898.53365	611.2465593	455.3515973	734.7919343
SAUSA300_0178	SAUSA300_0178	hypothetical protein	1.300335661	5.25E-48	2.58E-47	3498.873488	4085.668458	3859.476173	9430.205613	9168.068436	9592.197755
SAUSA300_0179	fdh	formate dehydrogenase	4.48943864	0	0	161.8162011	206.6750777	200.887561	4272.34769	4164.045032	4387.34045
SAUSA300_0180	SAUSA300_0180	integral membrane protein LmrP	2.778879935	2.19E-174	4.08E-173	562.6059973	610.0976094	622.954356	4032.101216	3918.930236	4377.608107
SAUSA300_0181	ausA	non-ribosomal peptide synthetase	3.237640041	0	0	5330.289963	5892.495993	5527.45168	53077.4621	50838.55258	54098.20459
SAUSA300_0182	ausB	4'-phosphopantetheinyl transferase superfamily protein	2.481076054	8.23E-144	1.14E-142	759.786004	759.0119667	669.6252035	4253.213015	3952.839397	4014.591694
SAUSA300_0183	SAUSA300_0183	hypothetical protein	0.343833415	1.41E-05	2.23E-05	13306.43556	12620.71741	13014.06437	16366.52526	17290.76586	15762.50353
SAUSA300_0184	argB	acetylglutamate kinase	1.218536566	1.34E-09	2.61E-09	225.0423989	149.8168686	129.8667061	369.9370481	403.0346052	399.0260835
SAUSA300_0185	argJ	bifunctional ornithine acetyltransferase/N-acetylglutamate synthase protein	1.591412218	2.54E-27	8.36E-27	176.8190277	192.2348976	227.2667357	568.7250595	619.0844056	609.2447032
SAUSA300_0186	argC	N-acetyl-gamma-glutamyl-phosphate reductase	2.091736848	1.96E-28	6.70E-28	73.9425025	83.93354685	72.03543856	300.8396109	358.4682787	322.1405699
SAUSA300_0187	rocD	ornithine aminotransferase	1.418532038	3.73E-14	8.53E-14	96.4467424	89.34861439	92.32711139	232.8052113	249.9589619	259.8535715
SAUSA300_0188	brnQ	branched-chain amino acid transport system II carrier protein	-0.151128617	0.164421394	0.190218668	5374.226812	6441.222837	5703.989233	5689.37667	5414.808675	4675.417818
SAUSA300_0189	entB	isochorismatase	-1.478332619	4.63E-17	1.16E-16	357.9245773	396.2024416	364.2355273	111.6189369	156.9509761	132.3598716
SAUSA300_0190	ipdC	indole-3-pyruvate decarboxylase	-1.970535175	2.97E-45	1.39E-44	1757.473973	1945.814269	1513.758793	518.7622973	414.6606035	399.0260835
SAUSA300_0191	glcA	PTS system glucose-specific IIBC subunit	-3.439041425	4.75E-138	6.14E-137	62236.01124	67371.56278	57050.03817	6977.778113	5663.798803	4570.308508
SAUSA300_0192	mupG	hypothetical protein	2.086855092	4.92E-109	4.99E-108	965.5390544	1080.305974	1088.648247	4582.754638	4244.458186	4494.396229
SAUSA300_0193	murQ	N-acetylmuramic acid-6-phosphate etherase	2.41766142	4.45E-90	3.59E-89	410.4344704	405.2275542	445.4022187	2417.347262	1958.011868	2362.039768
SAUSA300_0194	murP	sucrose-specific PTS transporter protein	1.506546413	5.53E-37	2.25E-36	758.7143735	873.6308963	951.6794558	2654.404624	2221.534495	2469.095546
SAUSA300_0195	murR	transcriptional regulator	0.436658178	0.020735199	0.026551169	449.0131674	574.8996704	717.3106346	980.1205698	647.180568	730.8989969
SAUSA300_0196	hsdR	type I restriction-modification enzyme, R subunit	-0.342191255	1.29E-05	2.04E-05	5481.389859	5407.847449	5271.776602	4118.207253	4311.307676	4318.240811
SAUSA300_0197	SAUSA300_0197	hypothetical protein	0.09023344	0.405638938	0.444327643	2211.845292	2520.713939	2179.325662	2400.338662	2706.919921	2252.064286
SAUSA300_0198	SAUSA300_0198	hypothetical protein	-0.195229791	0.068847292	0.083283015	1834.631366	2211.152578	2031.196451	1883.70244	1774.902396	1651.578692
SAUSA300_0199	SAUSA300_0199	hypothetical protein	-0.758183648	2.91E-11	6.06E-11	3573.887621	3005.362484	2855.038368	1946.421652	1931.853372	1699.267175
SAUSA300_0200	SAUSA300_0200	peptide ABC transporter ATP-binding protein	0.417904134	0.021542303	0.027544347	346.1366422	513.5289049	573.2397575	733.4958711	581.2999114	601.4588284
SAUSA300_0201	SAUSA300_0201	peptide ABC transporter permease	2.401622839	2.85E-57	1.60E-56	139.3119612	140.791756	122.7646206	770.7021834	642.3364021	717.273716
SAUSA300_0202	SAUSA300_0202	peptide ABC transporter permease	2.787668509	6.65E-82	4.99E-81	154.3147878	166.9645824	179.5813046	1176.782506	997.8981812	1285.642577
SAUSA300_0203	SAUSA300_0203	RGD-containing lipoprotein	2.71929856	4.38E-101	4.08E-100	470.4457768	559.556979	511.3501554	3415.53947	2901.655391	3841.35598
SAUSA300_0204	ggt	gamma-glutamyltranspeptidase	2.484389634	6.68E-120	7.46E-119	755.4994821	703.0562688	726.4418874	4179.863428	3628.28028	4415.564246
SAUSA300_0205	SAUSA300_0205	tandem lipoprotein	0.404374146	0.005295098	0.007128017	436.1536017	428.6928468	367.2792783	606.9944093	474.728261	549.8774078
SAUSA300_0206	azoR	azoreductase	0.735420824	1.11E-09	2.18E-09	576.5371934	592.9498955	505.2626535	859.997333	982.3968502	945.9837883
SAUSA300_0207	SAUSA300_0207	hypothetical protein	0.835611384	0.000230921	0.000341119	151.0998964	121.8390196	96.38544595	186.0315615	206.3614685	265.6929776
SAUSA300_0208	malK	putative maltose ABC transporter ATP-binding protein	1.572783227	5.40E-41	2.36E-40	671.9123054	826.7003109	702.09188	2374.825762	2141.12134	2036.979495
SAUSA300_0209	malE	putative maltose ABC transporter maltose-binding protein	0.764823549	3.59E-10	7.17E-10	891.5965519	925.9765491	1119.085757	1823.109303	1600.512423	1566.907304
SAUSA300_0210	malF	maltose ABC transporter permease	-0.094563717	0.523031805	0.561996926	1252.736021	1527.951557	1865.819317	1608.375729	1281.766305	1462.771228
SAUSA300_0211	SAUSA300_0211	maltose ABC transporter permease	-0.540457631	6.35E-05	9.66E-05	964.467424	1114.601402	1147.494099	839.7996206	627.8039043	752.3101526
SAUSA300_0212	SAUSA300_0212	Gfo/Idh/MocA family oxidoreductase	-0.518454399	0.000680691	0.000979076	1724.253428	2208.445045	2570.954948	1590.304092	1272.077973	1678.829254
SAUSA300_0213	SAUSA300_0213	Gfo/Idh/MocA family oxidoreductase	-0.34159236	0.023114241	0.029468131	1329.893415	1555.026895	1807.988049	1471.243892	1036.651509	1197.078251
SAUSA300_0214	SAUSA300_0214	hypothetical protein	-0.285097058	0.052471317	0.06421315	1369.543742	1589.322323	1601.012986	1492.504642	986.272183	1265.204655
SAUSA300_0215	SAUSA300_0215	hypothetical protein	-3.524436412	3.31E-127	3.97E-126	1143.429713	1363.694509	1173.873273	108.4298244	114.3223159	97.32343501
SAUSA300_0216	uhpT	sugar phosphate antiporter	-1.939454613	1.05E-33	4.02E-33	4333.673625	6693.023478	5115.530721	1258.636393	1265.29614	1684.66866
SAUSA300_0217	hptR	AraC family DNA-binding response regulator	-0.093232674	0.456438655	0.495923621	1080.203515	1073.988395	1254.025381	1203.358444	1046.33984	945.9837883
SAUSA300_0218	hptS	sensor histidine kinase family protein	-0.472261092	2.70E-05	4.20E-05	1664.242122	1580.29721	1534.050466	1212.925781	1229.449313	1002.431381
SAUSA300_0219	hptA	putative iron compound A C transporter, iron compound-binding protein	0.02162373	0.877798971	0.893109418	787.6483962	662.4432622	703.1064636	770.7021834	808.0068768	606.3250001
SAUSA300_0220	pflB	formate acetyltransferase	-1.070479656	6.84E-28	2.29E-27	140705.0809	146286.2445	155539.7306	65130.18121	78708.008	66876.7716
SAUSA300_0221	pflA	pyruvate formate-lyase activating enzyme	-1.767570808	3.18E-78	2.31E-77	43254.2207	42859.35706	47980.675	12941.41846	14298.04015	12144.01822
SAUSA300_0222	SAUSA300_0222	hypothetical protein	-1.915593399	6.99E-60	4.12E-59	1437.056462	1473.800882	1506.656708	419.8998103	341.9981145	409.7316614
SAUSA300_0223	SAUSA300_0223	hypothetical protein	1.591605382	5.11E-07	8.75E-07	64.29782826	82.12852434	76.09377312	351.8654106	188.9224712	131.3866373
SAUSA300_0224	coa	staphylocoagulase	-1.461988554	1.98E-17	5.03E-17	580.8237153	781.5747481	585.4147612	260.4441861	251.8966283	195.6201044
SAUSA300_0225	fadA	putative acyl-CoA acetyltransferase FadA	0.577995245	0.006421783	0.008583086	112.5211995	166.9645824	145.0854608	241.3095112	180.2029725	214.111557
SAUSA300_0226	fadB	3-hydroxyacyl-CoA dehydrogenase	1.831214438	1.21E-12	2.63E-12	125.3807651	80.32350183	93.34169503	493.2493974	254.8031278	314.3546951
SAUSA300_0227	fadD	acyl-CoA dehydrogenase FadD	4.386762232	1.22E-76	8.66E-76	32.14891413	25.27031518	43.62709659	874.8798579	568.70508	660.8261237
SAUSA300_0228	fadE	acyl-CoA synthetase FadE	6.019044362	8.32E-219	2.40E-217	27.86239225	34.29542775	46.67084751	2101.625126	2262.225488	2702.67179
SAUSA300_0229	fadX	putative acyl-CoA transferase FadX	7.030327307	0	0	58.93967591	46.02807408	53.77293301	6712.01874	6665.572317	7260.328252
SAUSA300_0230	prsS	hypothetical protein	-2.011788504	2.60E-63	1.59E-62	982.685142	1032.472877	1038.933649	243.4355862	248.0212955	265.6929776
SAUSA300_0231	opp-5A	ABC transporter substrate-binding protein	-0.225183231	0.048253122	0.059500459	2576.199652	2159.709437	2241.215264	2199.424576	1975.450866	1793.670907
SAUSA300_0232	SAUSA300_0232	hypothetical protein	-0.102573651	0.554465389	0.592136553	646.1931741	412.4476442	557.0064193	508.1319223	555.1414154	439.9019263
SAUSA300_0233	SAUSA300_0233	hypothetical protein	-1.748500696	2.96E-27	9.72E-27	1711.393862	1156.11692	1366.644165	432.6562602	472.7905946	354.2573034
SAUSA300_0234	hmp	putative flavohemoprotein	-1.231759435	1.66E-18	4.33E-18	24196.34441	18085.42307	18932.13075	8223.658057	10365.54625	7474.439809
SAUSA300_0235	ldh1	L-lactate dehydrogenase	-1.576027069	5.23E-76	3.68E-75	340325.1901	327491.5521	317115.2193	113328.3012	115719.3734	101302.9903
SAUSA300_0236	glcC	PTS system, IIBC components	1.951122384	6.89E-89	5.48E-88	1246.306238	1101.063733	1238.806626	4939.935236	4467.289819	4454.49362
SAUSA300_0237	SAUSA300_0237	inosine-uridine preferring nucleoside hydrolase	1.413799411	7.87E-30	2.78E-29	423.2940361	518.0414612	476.8543116	1381.948743	1226.542813	1174.693861
SAUSA300_0238	SAUSA300_0238	BglG family transcriptional antiterminator	1.74398781	5.08E-15	1.20E-14	67.51271968	56.85820916	56.81668393	201.9771239	224.7692991	179.0751204
SAUSA300_0239	SAUSA300_0239	PTS system, fructose-specific enzyme II, BC component	1.440167958	0.006258468	0.008377602	12.85956565	6.317578795	16.23333827	23.38682488	35.84682787	36.00967095
SAUSA300_0240	SAUSA300_0240	PTS system, galactitol-specific enzyme II, B component	0.960134312	0.089610509	0.106970253	10.71630471	12.63515759	19.27708919	13.81948743	43.59749335	25.3040931
SAUSA300_0241	SAUSA300_0241	PTS system, sorbitol-specific IIC component	0.985496995	0.000185128	0.000275332	54.65315402	97.4712157	94.35627867	196.6619365	146.293811	146.9583869
SAUSA300_0242	gutB	sorbitol dehydrogenase	0.73806828	0.005043714	0.006800076	78.22902439	59.56574293	108.5604497	123.3123494	133.6989796	152.797793
SAUSA300_0243	SAUSA300_0243	hypothetical protein	0.345561271	0.678250608	0.713590319	6.429782826	12.63515759	2.029167283	9.56733745	7.750665485	9.732343501
SAUSA300_0244	SAUSA300_0244	zinc-binding dehydrogenase family oxidoreductase	0.917365204	5.25E-08	9.53E-08	151.0998964	151.6218911	135.954208	288.083161	277.0862911	263.7465089
SAUSA300_0245	tarI2	2-C-methyl-D-erythritol 4-phosphate cytidylyltransferase	0.142329105	0.145864579	0.16964755	2943.768904	2830.2753	2607.479959	3228.444871	3195.211846	2827.245787
SAUSA300_0246	tarJ2	putative alcohol dehydrogenase	0.251094479	0.014520633	0.01892585	2265.426816	2686.77601	2579.071617	2834.05796	3208.775511	2921.649519
SAUSA300_0247	tarL2	putative teichoic acid biosynthesis protein B	-0.092204043	0.320125223	0.356071487	6147.944012	6676.778275	6510.583228	6019.981331	6549.312335	5569.820186
SAUSA300_0248	tarF	putative teichoic acid biosynthesis protein F	-0.839461148	4.46E-18	1.15E-17	1372.758633	1351.059351	1382.877504	781.3325584	755.6898848	758.1495587
SAUSA300_0249	tarI	2-C-methyl-D-erythritol 4-phosphate cytidylyltransferase	0.051787261	0.570877494	0.608426074	2973.774557	3003.557462	3253.769739	3388.963532	3150.64552	3029.678532
SAUSA300_0250	tarJ	alcohol dehydrogenase, zinc-containing	-0.171545232	0.050247614	0.061722034	7291.373725	6862.695594	7357.760569	5887.101644	6596.785161	6614.100643
SAUSA300_0251	tarL	putative teichoic acid biosynthesis protein	-0.139755923	0.100527849	0.119297289	15059.62301	16211.8097	16969.92599	14658.22401	15191.30435	13938.66236
SAUSA300_0252	tarS	glycosyl transferase, group 2 family protein	-0.285439931	0.001145717	0.001626559	31893.86608	28356.00117	29226.09638	25136.58459	25415.40096	22861.27488
SAUSA300_0253	scdA	cell wall biosynthesis protein ScdA	-0.674671844	3.39E-09	6.51E-09	2553.695413	2184.077241	2203.67567	1473.369967	1582.104592	1292.455217
SAUSA300_0254	lytS	sensor histidine kinase	0.471053117	3.26E-07	5.64E-07	1539.932987	1501.778731	1464.044195	2100.562089	1970.6067	2174.205538
SAUSA300_0255	lytR	two-component response regulator	1.07474956	5.92E-11	1.22E-10	174.6757668	224.7253029	246.5438249	431.5932227	443.725599	486.6171751
SAUSA300_0256	lrgA	murein hydrolase regulator LrgA	2.456299974	3.74E-63	2.28E-62	811.2242666	595.6574293	512.364739	3382.585307	3478.111136	3664.227328
SAUSA300_0257	lrgB	antiholin-like protein LrgB	2.688528254	1.02E-98	9.35E-98	820.8689408	829.4078447	814.7106642	4676.301938	4827.695764	6386.363805
SAUSA300_0258	bglR	GntR family transcriptional regulator	1.773265689	1.21E-62	7.32E-62	1243.091346	1265.320782	1063.283656	4402.038264	3947.026398	3862.767136
SAUSA300_0259	SAUSA300_0259	PTS system, IIA component	-0.339810369	0.18725984	0.214841381	139.3119612	148.0118461	87.25419318	88.23211204	107.5404836	100.2431381
SAUSA300_0260	bglA	6-phospho-beta-glucosidase	-0.169696745	0.262698834	0.295451773	288.2685967	308.6588497	344.9584382	274.2636736	294.5252884	268.6126806
SAUSA300_0261	SAUSA300_0261	hypothetical protein	0.095311819	0.623821318	0.660827667	159.6729402	148.9143573	136.9687916	142.4470243	171.4834739	161.5569021
SAUSA300_0262	rbsK	ribokinase	1.598510113	2.82E-44	1.29E-43	1182.00841	957.5644431	1164.742021	3583.499394	3355.069322	3062.7685
SAUSA300_0263	rbsD	D-ribose pyranase	1.471438095	1.81E-31	6.68E-31	749.0696993	630.8553683	629.0418578	2034.653764	1916.352041	1617.51549
SAUSA300_0264	rbsU	ribose transporter RbsU	1.858647339	2.93E-84	2.24E-83	875.5220949	997.2749384	902.9794411	3427.232882	3241.715839	3404.373757
SAUSA300_0265	rbsR	putative ribose operon repressor	0.76962677	6.49E-13	1.43E-12	681.5569796	724.7165389	631.0710251	1136.387082	1179.069987	1159.122111
SAUSA300_0266	SAUSA300_0266	hypothetical protein	0.322262843	0.072008893	0.086987273	223.9707685	189.5273639	187.6979737	225.3639488	288.7122893	236.4959471
SAUSA300_0267	SAUSA300_0267	transposase	-0.957218148	0.000955914	0.001368197	96.4467424	101.0812607	72.03543856	45.71061226	51.34815884	41.84907705
SAUSA300_0268	SAUSA300_0268	putative drug transporter	-0.325713111	0.052261874	0.063986669	300.0565319	245.4830618	276.9813342	227.4900238	195.7043035	232.6030097
SAUSA300_0269	SAUSA300_0269	choloylglycine hydrolase family protein	0.877624159	4.68E-08	8.51E-08	227.1856599	214.797679	261.7625795	371.0000855	451.4762645	469.0989568
SAUSA300_0270	lytM	peptidoglycan hydrolase	0.724530879	2.14E-07	3.75E-07	1030.908513	884.4610313	982.1169651	1357.49888	1503.629104	1924.08431
SAUSA300_0271	SAUSA300_0271	ABC transporter ATP-binding protein	1.274451944	2.05E-26	6.61E-26	682.6286101	677.7859536	660.4939507	1486.126417	1869.848048	1531.870867
SAUSA300_0272	SAUSA300_0272	hypothetical protein	1.409283852	8.43E-26	2.67E-25	689.0583929	670.5658636	680.7856235	1934.72824	2024.861358	1459.851525
SAUSA300_0273	SAUSA300_0273	hypothetical protein	1.15010707	1.63E-17	4.14E-17	509.0244738	552.336889	461.6355569	1110.874182	1284.672804	985.8863967
SAUSA300_0274	SAUSA300_0274	hypothetical protein	-0.422762935	4.37E-05	6.73E-05	7708.237978	6264.330631	6691.179117	5146.16451	5444.842503	4822.376205
SAUSA300_0275	SAUSA300_0275	hypothetical protein	0.893261806	6.95E-07	1.18E-06	140.3835917	165.1595599	148.1292117	263.6332986	257.7096274	322.1405699
SAUSA300_0276	SAUSA300_0276	hypothetical protein	0.638497868	3.14E-05	4.87E-05	349.3515336	287.9010908	290.1709215	422.0258853	485.385426	534.3056582
SAUSA300_0277	SAUSA300_0277	putative staphyloxanthin biosynthesis protein	2.652152161	2.11E-140	2.83E-139	774.7888306	646.1980596	637.1585269	4147.972303	4408.190995	4370.795466
SAUSA300_0278	esxA	virulence factor EsxA	3.789689684	7.46E-141	1.01E-139	12871.35359	8776.921969	8080.144122	128852.9008	148128.7811	134125.3187
SAUSA300_0279	esaA	type VII secretion protein EsaA	2.579260197	1.95E-250	6.56E-249	2589.059218	2533.349097	2569.940364	15412.98063	15661.18845	14895.35173
SAUSA300_0280	essA	EssA protein	2.420931506	9.24E-51	4.77E-50	476.8755596	296.0236921	308.4334271	1857.126503	1937.666371	1985.398074
SAUSA300_0281	esaB	type VII secretion protein EsaB	3.123894396	1.00E-57	5.65E-57	43.93684931	46.02807408	54.78751665	405.0172854	407.8787712	448.6610354
SAUSA300_0282	essB	EssB protein	3.261012855	1.14E-121	1.32E-120	520.8124089	351.0768788	410.9063749	3835.43928	4509.918479	3930.89354
SAUSA300_0283	essC	EssC protein	3.178446206	4.97E-274	1.89E-272	2709.081831	2417.827656	2848.950866	23388.95095	24284.77263	24516.74651
SAUSA300_0284	esxC	EsaC protein	2.669373368	3.25E-92	2.70E-91	265.7643568	254.5081743	212.0479811	1454.235292	1495.878439	1708.026284
SAUSA300_0285	esxB	virulence factor EsxB	3.252428046	4.23E-169	7.70E-168	275.4090311	268.0458432	301.3313416	2645.900324	2460.836292	2940.140972
SAUSA300_0286	esaE	hypothetical protein	2.771823099	4.68E-161	7.97E-160	479.0188206	472.9158984	558.0210029	3371.954932	3490.705968	3446.222834
SAUSA300_0287	esxD	hypothetical protein	2.996347781	1.70E-95	1.49E-94	247.5466388	212.0901453	308.4334271	1907.089265	1943.47937	2269.582504
SAUSA300_0288	esaD	hypothetical protein	2.022198644	5.38E-124	6.34E-123	2816.244878	2531.544074	2524.2841	10512.37778	10506.9959	10950.83291
SAUSA300_0289	esaG	hypothetical protein	0.196846013	0.048257706	0.059500459	3684.26556	3218.355141	3273.046828	3779.098293	3662.189442	4219.944142
SAUSA300_0290	SAUSA300_0290	putative lipoprotein	-0.397430198	0.091251401	0.108830045	247.5466388	277.973467	215.091732	211.5444614	230.5822982	120.6810594
SAUSA300_0291	SAUSA300_0291	hypothetical protein	-0.22949219	0.15112388	0.175298358	278.6239225	286.9985796	321.6230144	248.7507737	228.6446318	279.3182585
SAUSA300_0292	SAUSA300_0292	hypothetical protein	1.724893149	1.58E-42	7.00E-42	296.8416405	335.7341874	326.6959326	1051.344082	968.8331856	1153.282705
SAUSA300_0293	SAUSA300_0293	hypothetical protein	0.774508431	0.000142104	0.000212912	145.7417441	114.6189296	100.4437805	196.6619365	215.0809672	204.3792135
SAUSA300_0294	SAUSA300_0294	hypothetical protein	1.258231289	4.52E-07	7.78E-07	60.01130638	51.44314162	51.74376572	128.6275368	145.3249778	115.8148877
SAUSA300_0295	SAUSA300_0295	hypothetical protein	0.706982489	0.000168519	0.000251485	182.1771801	134.4741772	152.1875462	280.6418985	253.8342946	229.6833066
SAUSA300_0296	SAUSA300_029	hypothetical protein	0.40195412	0.144794811	0.168552718	103.9481557	73.10341177	60.8750185	88.23211204	119.1664818	106.0825442
SAUSA300_0297	SAUSA300_0297	putative lipoprotein	0.616608803	2.41E-05	3.78E-05	231.4721817	237.3604604	227.2667357	338.0459232	373.0007765	356.2037721
SAUSA300_0298	SAUSA300_0298	hypothetical protein	3.097322115	3.43E-147	5.08E-146	326.8472937	367.3220814	299.3021743	2557.668212	2970.442547	2982.963283
SAUSA300_0299	SAUSA300_0299	hypothetical protein	3.101113897	9.25E-121	1.05E-119	297.913271	314.9764285	245.5292413	2773.464823	2235.098159	2363.986236
SAUSA300_0300	SAUSA300_0300	hypothetical protein	2.860770924	2.05E-100	1.89E-99	189.6785934	185.0148076	219.1500666	1587.114979	1298.236469	1426.761557
SAUSA300_0301	SAUSA300_0301	hypothetical protein	2.477662669	4.24E-63	2.58E-62	278.6239225	203.967544	213.0625647	1285.212331	1159.693323	1421.895386
SAUSA300_0302	SAUSA300_0302	hypothetical protein	2.538152458	6.79E-39	2.86E-38	91.08859004	64.98081047	57.83126757	400.7651354	410.7852707	426.2766453
SAUSA300_0303	SAUSA300_0303	hypothetical protein	1.556042216	1.93E-33	7.36E-33	640.8350217	486.4535672	520.4814082	1505.261092	1741.962068	1592.211397
SAUSA300_0304	SAUSA300_0304	hypothetical protein	1.715444453	2.16E-33	8.20E-33	2273.99986	1855.563143	2002.788109	7244.600524	7680.909496	5209.723476
SAUSA300_0305	SAUSA300_0305	formate/nitrite transporter family protein	-1.14775654	5.03E-48	2.49E-47	9895.43577	9164.099298	9678.113358	4349.949427	4373.313	4246.22147
SAUSA300_0306	brnQ2	branched-chain amino acid transport system II carrier protein	-1.852418744	2.55E-92	2.12E-91	6431.926087	7280.558306	7373.993907	1930.47609	1980.295031	1928.950482
SAUSA300_0307	SAUSA300_0307	5'-nucleotidase	-0.515785359	2.92E-06	4.79E-06	1381.331677	1233.732888	1392.008756	925.9056576	1008.555346	867.151806
SAUSA300_0308	SAUSA300_0308	ABC transporter permease	0.055591806	0.574035218	0.611047222	2731.586071	2461.148196	2655.16539	2553.416062	2631.350932	2969.338002
SAUSA300_0309	SAUSA300_0309	ABC transporter ATP-binding protein	0.247373745	0.00610068	0.008183078	2604.062045	2368.189537	2490.80284	2800.04076	2983.037379	3073.474078
SAUSA300_0310	pfoR	perfringolysin O regulator protein	-0.480839866	7.86E-05	0.000119351	2820.5314	3120.883925	3106.655111	1876.261178	2067.490018	2539.168419
SAUSA300_0311	SAUSA300_0311	PfkB family carbohydrate kinase	0.224909275	0.512392469	0.551920489	38.57869696	55.9556979	46.67084751	46.77364975	45.53515973	72.99257626
SAUSA300_0312	psuG	pseudouridine-5'-phosphate glycosidase	-0.143050652	0.639673886	0.676256121	52.50989308	59.56574293	57.83126757	52.08883723	58.12999114	43.79554576
SAUSA300_0313	SAUSA300_0313	putative nucleoside permease NupC	-0.962969405	2.21E-05	3.47E-05	131.8105479	135.3766885	148.1292117	72.28654962	65.88065662	74.93904496
SAUSA300_0314	nanT	sodium:solute symporter family protein	2.259363013	2.54E-55	1.39E-54	274.3374006	281.583512	310.4625943	1518.017542	1498.784938	1131.871549
SAUSA300_0315	nanA	N-acetylneuraminate lyase	2.036505888	4.81E-40	2.06E-39	349.3515336	325.8065636	276.9813342	1476.55908	1377.68079	1052.066332
SAUSA300_0316	nanK	ROK family protein	1.173339032	1.07E-10	2.18E-10	150.0282659	154.3294249	132.9104571	379.5043855	328.4344499	279.3182585
SAUSA300_0317	nanR	hypothetical protein	0.329330871	0.002061773	0.002875746	1008.404273	1003.592517	1030.81698	1346.868505	1328.270298	1148.416533
SAUSA300_0318	nanE	N-acetylmannosamine-6-phosphate 2-epimerase	0.673399071	3.32E-06	5.44E-06	325.7756632	326.7090748	387.5709511	576.166322	594.863576	487.5904094
SAUSA300_0319	SAUSA300_0319	histidine transporter	4.519316138	2.95E-120	3.32E-119	42.86521884	55.9556979	40.58334567	1265.014618	931.0486914	1018.976365
SAUSA300_0320	gehB	triacylglycerol lipase	2.235078499	1.93E-182	3.89E-181	11241.40364	11624.34498	11241.58675	56237.87257	51309.40551	53030.5665
SAUSA300_0321	SAUSA300_0321	hypothetical protein	-0.4619463	3.64E-05	5.63E-05	1291.314718	1300.518721	1311.856649	1031.14637	969.8020188	834.061838
SAUSA300_0322	SAUSA300_0322	Oye family NADH-dependent flavin oxidoreductase	-0.017773215	0.898575677	0.911774701	530.4570832	604.6825418	702.09188	569.788097	587.1129105	657.9064207
SAUSA300_0323	SAUSA300_0323	hypothetical protein	2.81786921	0.005851974	0.007865556	3.214891413	0.902511256	1.014583642	18.0716374	8.719498671	8.759109151
SAUSA300_0324	SAUSA300_0324	hypothetical protein	0.210398737	0.183954189	0.211511059	532.6003441	527.0665738	409.8917912	485.8081349	558.0479149	655.959952
SAUSA300_0325	gcvH-L	glycine cleavage H-protein	0.180895585	0.316934006	0.352820936	148.9566355	179.59974	179.5813046	188.1576365	190.8601376	197.5665731
SAUSA300_0326	SAUSA300_0326	hypothetical protein	-0.075676438	0.592233276	0.629652632	326.8472937	315.8789398	353.0751073	325.2894733	308.088953	311.434992
SAUSA300_0327	sirTM	deacetylase SIR2	-0.264990204	0.046397363	0.057341374	603.3279552	524.35904	525.5543264	502.8167349	429.1931012	443.7948637
SAUSA300_0328	lplA2	lipoate-protein ligase A family protein	-0.759889646	1.10E-07	1.97E-07	552.9613231	590.2423617	645.2751961	302.9656859	388.5021074	363.9896469
SAUSA300_0329	SAUSA300_0329	putative oxidoreductase	-0.555860512	1.25E-08	2.34E-08	3154.880107	2832.982834	3114.77178	1913.46749	2075.240684	2201.4561
SAUSA300_0330	ulaA	PTS system ascorbate-specific transporter subunit IIC	0.490201228	0.000186376	0.000277032	507.9528433	414.2526667	435.2563823	648.4528716	597.7700755	658.879655
SAUSA300_0331	SAUSA300_0331	hypothetical protein	1.151410632	3.61E-08	6.62E-08	97.51837287	99.27623821	109.5750333	274.2636736	194.7354703	212.1650883
SAUSA300_0332	SAUSA300_0332	PTS system, IIA component	1.547359333	2.03E-17	5.13E-17	126.4523956	122.7415309	119.7208697	415.6476603	360.4059451	302.6758829
SAUSA300_0333	SAUSA300_0333	BglG family transcriptional antiterminator	1.528310929	1.23E-29	4.33E-29	1129.498517	1304.128766	954.7232068	3646.218606	3298.876997	2833.085193
SAUSA300_0334	mepR	MarR family transcriptional regulator	-0.426701528	0.032971867	0.041313198	378.2855563	391.6898853	309.4480107	326.3525108	284.8369566	192.7004013
SAUSA300_0335	mepA	MATE efflux family protein	-0.838151969	2.27E-08	4.19E-08	653.6945873	829.4078447	685.8585417	461.3582726	402.065772	351.3376004
SAUSA300_0336	mepB	hypothetical protein	-1.288071432	1.76E-07	3.11E-07	187.5353324	266.2408207	261.7625795	130.7536118	72.66248892	90.51079456
SAUSA300_0337	glpT	glycerol-3-phosphate transporter	-0.337963464	0.006593216	0.008798776	1725.325058	1982.81723	1904.373495	1611.564842	1237.199978	1593.184631
SAUSA300_0338	SAUSA300_0338	glyoxalase family protein	1.584559929	3.81E-43	1.72E-42	358.9962078	340.2467437	370.3230292	1126.819744	1037.620342	1042.333989
SAUSA300_0339	SAUSA300_0339	hypothetical protein	1.663961026	3.44E-47	1.67E-46	550.8180621	611.9026319	708.1793819	2011.266939	1998.702862	1920.191373
SAUSA300_0340	SAUSA300_0340	NADH-dependent FMN reductase	1.526083045	7.31E-23	2.16E-22	287.1969662	252.7031518	207.9896465	654.8310966	697.5598937	799.9986358
SAUSA300_0341	SAUSA300_0341	hypothetical protein	2.160090402	4.55E-94	3.89E-93	419.0075142	453.0606507	435.2563823	1861.378653	1926.040373	2058.39065
SAUSA300_0342	SAUSA300_0342	hypothetical protein	1.269854127	0.00234493	0.003251685	37.50706649	22.56278141	12.1750037	52.08883723	62.97415707	58.39406101
SAUSA300_0343	SAUSA300_0343	acetyltransferase	1.725227895	4.65E-17	1.17E-16	120.0226128	117.3264633	191.7563083	418.8367728	456.3204304	542.091533
SAUSA300_0344	fepA	putative lipoprotein	1.283994121	1.21E-05	1.93E-05	47.15174073	33.39291649	56.81668393	116.9341244	124.9794809	91.48402891
SAUSA300_0345	fepB	Tat-translocated protein	1.042060682	1.61E-05	2.55E-05	73.9425025	96.56870444	90.29794411	152.0143617	156.9509761	228.7100723
SAUSA300_0346	fepC	hypothetical protein	1.31554965	2.89E-11	6.03E-11	165.0310925	138.9867335	199.8729774	361.4327481	375.907276	514.8409712
SAUSA300_0347	tatC	Sec-independent protein translocase TatC	-0.002491708	0.982245873	0.986379272	663.3392616	664.2482848	726.4418874	664.398434	701.4352264	684.1837481
SAUSA300_0348	tatA	twin arginine-targeting protein translocase	-0.374228623	0.004467225	0.006072743	456.5145807	492.771146	489.0293153	357.1805981	353.6241128	399.0260835
SAUSA300_0349	SAUSA300_0349	hypothetical protein	-0.501259906	0.000184276	0.00027422	602.2563247	492.771146	542.8022483	389.071723	372.0319433	395.1331461
SAUSA300_0350	SAUSA300_0350	Cro/CI family transcriptional regulator-like protein	-1.152384699	8.47E-07	1.43E-06	243.2601169	279.7784895	330.7542672	88.23211204	126.9171473	168.3695426
SAUSA300_0351	SAUSA300_0351	hypothetical protein	-1.220309951	3.37E-19	8.99E-19	1158.432539	1166.947055	1163.727437	401.8281729	531.8894189	562.5294544
SAUSA300_0352	SAUSA300_0352	ABC transporter ATP-binding protein	-1.491833012	1.08E-45	5.09E-45	2009.307133	2068.5558	2134.683982	683.5331089	714.0300578	810.7042136
SAUSA300_0353	SAUSA300_0353	hypothetical protein	-0.964778781	7.80E-24	2.34E-23	2054.315613	2193.102353	2006.846443	1110.874182	1022.119011	1072.504254
SAUSA300_0354	ltrA	hypothetical protein	-0.470080935	1.97E-05	3.10E-05	1242.019716	1220.195219	1299.681645	984.3727198	915.5473604	816.5436197
SAUSA300_0355	SAUSA300_0355	acetyl-CoA acetyltransferase	-1.910385559	1.39E-106	1.37E-105	5451.384206	5872.640746	5950.533058	1587.114979	1525.912267	1483.20915
SAUSA300_0356	mdh	hypothetical protein	3.407048362	1.22E-22	3.55E-22	753.3562212	740.0592303	682.8147908	11228.86505	5004.023404	6852.543059
SAUSA300_0357	metE	5-methyltetrahydropteroyltriglutamate-- homocysteine S-methyltransferase	3.87082788	2.04E-28	6.98E-28	1408.122439	1321.276479	1349.396243	29182.5053	13036.61935	17452.03837
SAUSA300_0358	metF	bifunctional homocysteine S-methyltransferase/5,10-methylenetetrahydrofolate reductase protein	3.220610348	2.03E-18	5.28E-18	1096.277972	968.3945782	994.2919688	14086.30984	5977.700755	8450.593862
SAUSA300_0359	metC	trans-sulfuration enzyme family protein	2.613809096	1.14E-12	2.48E-12	529.3854527	481.0384997	525.5543264	4611.456651	1886.318212	2904.131301
SAUSA300_0360	metI	Cys/Met metabolism PLP-dependent enzyme	2.10229555	5.82E-09	1.11E-08	432.9387103	380.8597502	379.454282	2507.705449	1071.529503	1544.522914
SAUSA300_0361	parB	ParB-like partition protein	-0.776638088	7.02E-06	1.13E-05	363.2827297	290.6086246	369.3084456	224.3009113	180.2029725	192.7004013
SAUSA300_0362	SAUSA300_0362	hypothetical protein	-1.417251086	1.07E-26	3.49E-26	1123.068734	1153.409386	1249.967046	365.6848981	472.7905946	480.777769
SAUSA300_0363	SAUSA300_0363	hypothetical protein	-1.208811689	3.17E-25	9.89E-25	871.235573	810.4551083	870.5127645	367.8109731	376.8761092	359.1234752
SAUSA300_0364	ychF	GTP-dependent nucleic acid-binding protein EngD	-1.470338699	1.31E-57	7.38E-57	5852.174002	6505.301137	6516.67073	2415.221187	2191.500666	2206.322272
SAUSA300_0365	SAUSA300_0365	hypothetical protein	-0.200975653	0.272441242	0.305753853	287.1969662	246.385573	225.2375684	259.3811486	197.6419699	203.4059792
SAUSA300_0366	rpsF	30S ribosomal protein S6	-2.199220145	1.31E-99	1.21E-98	36050.72068	40140.99315	35348.09407	8125.858607	7189.711071	8973.220708
SAUSA300_0367	ssb	single-strand binding protein	-2.330902727	4.48E-103	4.30E-102	43583.21126	49776.20333	40407.8227	8831.715504	8034.533609	9721.637923
SAUSA300_0368	rpsR	30S ribosomal protein S18	-3.038388487	4.36E-101	4.08E-100	6610.888376	5336.549059	4504.751369	671.8396965	595.8324092	734.7919343
SAUSA300_0369	SAUSA300_0369	hypothetical protein	1.359786507	6.59E-06	1.07E-05	53.58152355	28.88036021	46.67084751	119.0601994	118.1976486	92.45726326
SAUSA300_0370	selX	putative enterotoxin	1.080274461	1.58E-06	2.63E-06	94.30348145	93.86117067	99.42919688	257.2550736	181.1718057	170.3160113
SAUSA300_0371	SAUSA300_0371	hypothetical protein	0.309888529	0.690158509	0.724087164	6.429782826	11.73264633	11.16042006	4.252149978	7.750665485	24.33085875
SAUSA300_0372	SAUSA300_0372	hypothetical protein	-0.814451599	4.68E-08	8.51E-08	10114.04839	7752.571693	9386.927852	4079.937904	5131.909384	6283.200964
SAUSA300_0373	SAUSA300_0373	hypothetical protein	1.254712111	2.95E-30	1.06E-29	650.4796959	623.6352782	634.114776	1370.25533	1573.385093	1607.783146
SAUSA300_0374	SAUSA300_0374	hypothetical protein	1.252964576	3.28E-37	1.34E-36	12764.19054	12644.1827	11309.56385	27903.67119	27290.09317	32316.2466
SAUSA300_0375	SAUSA300_0375	putative phosphoglycerate mutase family protein	0.535224293	0.00021878	0.00032373	439.3684931	462.0857633	384.5272002	717.5503087	586.1440773	561.55622
SAUSA300_0376	SAUSA300_0376	hypothetical protein	1.435887362	1.52E-34	5.92E-34	810.1526361	749.9868541	725.4273038	2269.585051	2109.149845	1804.376485
SAUSA300_0377	SAUSA300_0377	hypothetical protein	-0.020669686	0.806881111	0.831591251	3004.851841	2914.208847	2908.811301	3000.954847	2936.533386	2764.958789
SAUSA300_0378	SAUSA300_0378	hypothetical protein	1.336868069	7.56E-17	1.88E-16	330.0621851	303.2437822	226.2521521	718.6133462	795.4120454	656.9331863
SAUSA300_0379	ahpF	alkyl hydroperoxide reductase subunit F	0.679207958	1.59E-16	3.93E-16	67594.16359	68383.2779	66955.41826	114868.6425	109729.0778	100352.1403
SAUSA300_0380	ahpC	alkyl hydroperoxide reductase subunit C	0.436016469	1.71E-06	2.84E-06	38753.37273	36878.41496	37047.52167	53337.90628	53529.97117	45571.69844
SAUSA300_0381	nfrA	putative NAD(P)H-flavin oxidoreductase	1.607253709	2.22E-77	1.59E-76	1393.119612	1476.508416	1435.635853	4348.88639	4549.64064	4220.917376
SAUSA300_0382	tcyP	sodium:dicarboxylate symporter family protein	0.862930463	6.29E-15	1.47E-14	2918.049773	3584.774711	3494.226062	6680.127615	5678.331301	5827.727288
SAUSA300_0383	SAUSA300_0383	hypothetical protein	0.12230946	0.175613543	0.20245303	6094.362489	6642.482848	7102.085491	7506.107748	7033.728928	7055.949038
SAUSA300_0384	SAUSA300_0384	hypothetical protein	1.261014291	4.59E-40	1.97E-39	1596.729402	1514.413888	1369.687916	3636.651268	3644.750444	3456.928412
SAUSA300_0385	SAUSA300_0385	hypothetical protein	1.068392653	1.17E-36	4.74E-36	7070.617848	6387.072162	6387.818608	14100.12933	14220.5335	13294.38122
SAUSA300_0386	xpt	xanthine phosphoribosyltransferase	1.813545385	2.03E-37	8.30E-37	1087.704928	1104.673778	1564.487975	3966.192892	4626.178461	4611.184351
SAUSA300_0387	pbuX	xanthine permease	1.402879366	8.24E-21	2.29E-20	4649.804614	5036.012811	7283.695963	13622.82549	14997.53771	16251.06718
SAUSA300_0388	guaB	inosine-5'-monophosphate dehydrogenase	0.683759503	2.46E-08	4.53E-08	19928.04024	18660.32274	24970.93259	30401.8093	34693.91638	36998.47705
SAUSA300_0389	guaA	GMP synthase	0.513600993	1.05E-05	1.69E-05	23030.41045	23099.77561	28658.94413	32302.52034	34566.99923	39898.71542
SAUSA300_0390	SAUSA300_0390	hypothetical protein	2.054503944	4.31E-22	1.24E-21	62.15456732	70.395878	50.72918208	258.3181111	271.273292	233.576244
SAUSA300_0391	SAUSA300_0391	hypothetical protein	1.905089182	1.20E-09	2.35E-09	35.36380555	32.49040523	35.51042746	128.6275368	169.5458075	88.56432586
SAUSA300_0392	SAUSA300_0392	hypothetical protein	2.54047153	3.16E-14	7.27E-14	19.28934848	16.24520262	19.27708919	93.54729951	126.9171473	97.32343501
SAUSA300_0393	SAUSA300_0393	hypothetical protein	1.439029468	3.85E-28	1.30E-27	252.9047912	256.3131968	252.6313268	637.8224966	692.7157277	734.7919343
SAUSA300_0394	SAUSA300_0394	FAD/NAD(P)-binding Rossmann fold superfamily protein	1.526469999	1.72E-33	6.59E-33	799.4363314	634.4654133	621.9397723	1793.344253	2027.767858	2096.34679
SAUSA300_0395	ssl1	superantigen-like protein	1.541457895	5.10E-16	1.24E-15	141.4552222	109.203862	110.5896169	329.5416233	312.933119	406.8119583
SAUSA300_0396	ssl2	superantigen-like protein	0.303500437	0.432562323	0.472131433	55.7247845	34.29542775	26.37917468	37.2063123	55.22349158	50.60818621
SAUSA300_0397	ssl3	superantigen-like protein	1.010353797	0.028806316	0.036354125	33.2205446	11.73264633	20.29167283	48.89972474	31.00266194	50.60818621
SAUSA300_0398	ssl4	superantigen-like protein	0.331032785	0.541657602	0.57963767	21.43260942	16.24520262	12.1750037	29.76504984	13.5636646	19.464687
SAUSA300_0399	ssl5	superantigen-like protein 5	-0.341778463	0.548885159	0.586415768	30.00565319	15.34269136	34.49584382	32.95416233	22.28316327	7.785874801
SAUSA300_0400	ssl6	superantigen-like protein	-0.93414798	0.223685271	0.254187808	21.43260942	6.317578795	32.46667653	2.126074989	17.43899734	11.6788122
SAUSA300_0401	ssl7	superantigen-like protein 7	-0.618744151	0.016039064	0.020770865	114.6644604	92.95865942	90.29794411	61.65617468	69.75598937	62.28699841
SAUSA300_0402	ssl8	superantigen-like protein	-0.352742886	0.32034431	0.356164258	67.51271968	64.98081047	35.51042746	38.2693498	43.59749335	49.63495186
SAUSA300_0403	ssl9	superantigen-like protein	-0.455101289	0.184680123	0.212159879	72.87087203	50.54063036	57.83126757	58.46706219	32.94032831	40.8758427
SAUSA300_0404	ssl10	superantigen-like protein	-0.208616259	0.426138682	0.465507299	80.37228533	89.34861439	91.31252775	91.42122452	64.91182344	70.07287321
SAUSA300_0405	hsdM1	type I restriction-modification system, M subunit	0.531607914	4.99E-09	9.50E-09	1751.04419	1794.192378	1679.135927	2657.593736	2418.207631	2477.854655
SAUSA300_0406	hsdS1	putative restriction/modification system specificity protein	0.460313535	4.51E-06	7.35E-06	868.0206816	842.0430023	830.9440025	1114.063294	1178.101154	1202.917657
SAUSA300_0407	ssl11	superantigen-like protein	-4.217600925	1.81E-58	1.05E-57	327.9189241	432.3028918	357.1334419	24.44986237	19.37666371	16.54498395
SAUSA300_0408	SAUSA300_0408	hypothetical protein	-4.084201803	1.97E-136	2.52E-135	1881.783107	2535.154119	2314.265287	165.8338491	109.47815	122.6275281
SAUSA300_0409	SCIN	hypothetical protein	6.834720661	0	0	268.9792482	185.9173188	198.8583938	26197.49601	22516.65207	25675.86862
SAUSA300_0410	lpl1	tandem lipoprotein	0.64748342	0.025052171	0.031784412	61.08293685	43.32054031	53.77293301	82.91692456	70.72482255	93.43049761
SAUSA300_0411	SAUSA300_0411	tandem lipoprotein	0.204378516	0.488834924	0.528497395	56.79641497	46.02807408	66.96252035	69.09743714	63.94299025	62.28699841
SAUSA300_0413	lpl3	tandem lipoprotein	-0.431521613	0.122078608	0.143252725	115.7360909	123.6440421	113.6333679	56.3409872	87.19498671	117.7613564
SAUSA300_0414	lpl4	tandem lipoprotein	-0.505067639	0.145835625	0.16964755	110.3779385	86.64108062	127.8375388	57.4040247	47.4728261	123.6007625
SAUSA300_0415	lpl5	tandem lipoprotein	-0.212013862	0.536548364	0.575107985	99.66163381	66.78583298	77.10835676	54.21491221	48.44165928	107.0557785
SAUSA300_0416	lpl6	tandem lipoprotein	-0.89482208	0.012475974	0.016366533	76.08576345	74.00592303	43.62709659	38.2693498	27.1273292	38.929374
SAUSA300_0417	lpl7	tandem lipoprotein	-1.342272743	1.19E-07	2.13E-07	195.0367457	133.571666	152.1875462	52.08883723	62.97415707	73.96581061
SAUSA300_0418	lpl8	tandem lipoprotein	-0.800126816	1.26E-05	2.01E-05	301.1281624	268.9483544	371.3376128	170.0859991	168.5769743	201.4595105
SAUSA300_0419	lpl9	tandem lipoprotein	0.91645397	2.74E-11	5.71E-11	1164.862322	842.9455135	1195.17953	1906.026227	2157.591504	1977.612199
SAUSA300_0420	SAUSA300_0420	hypothetical protein	1.105720546	2.52E-23	7.48E-23	2340.440949	2062.238221	2593.275788	4599.763238	5053.433896	5398.53094
SAUSA300_0421	SAUSA300_0421	hypothetical protein	1.257918621	4.26E-21	1.20E-20	602.2563247	519.8464837	651.3626979	1226.745269	1569.509761	1441.360073
SAUSA300_0422	SAUSA300_0422	hypothetical protein	1.326556167	1.41E-21	4.01E-21	601.1846943	436.8154481	481.9272298	1164.026056	1373.805457	1269.097593
SAUSA300_0423	zagA	hypothetical protein	0.215397264	0.309912794	0.345444197	185.3920715	225.6278141	133.9250407	221.1117988	217.0186336	195.6201044
SAUSA300_0424	mpsA	putative cobalamin synthesis protein	0.489604229	0.001224567	0.001736623	289.3402272	317.6839623	299.3021743	483.68206	418.5359362	371.7755217
SAUSA300_0425	mpsB	NADH dehydrogenase subunit 5	-3.080907475	3.92E-82	2.96E-81	7502.484928	8639.740258	8773.104749	1300.094856	775.0665485	871.0447434
SAUSA300_0426	mpsC	hypothetical protein	-3.378395966	2.35E-253	8.11E-252	27117.60907	28120.44573	28633.57953	2545.974799	2473.431123	3045.250282
SAUSA300_0427	SAUSA300_0427	hypothetical protein	-1.679556113	8.97E-49	4.45E-48	5487.819642	4840.167868	4962.328591	1364.940143	1629.577418	1777.125923
SAUSA300_0428	SAUSA300_0428	hypothetical protein	0.694516272	1.21E-05	1.92E-05	339.7068593	451.2556282	435.2563823	636.7594591	770.2223826	579.0744383
SAUSA300_0429	SAUSA300_0429	hypothetical protein	-1.301898549	3.34E-36	1.34E-35	2497.970628	2564.03448	2366.009052	1003.507395	914.5785272	1094.888644
SAUSA300_0430	SAUSA300_0430	hypothetical protein	-1.139589394	3.09E-23	9.16E-23	2352.228884	2645.260493	2769.813342	1299.031818	1045.371007	1182.479735
SAUSA300_0431	SAUSA300_0431	hypothetical protein	-3.087157325	0.001522873	0.002143454	15.00282659	14.4401801	13.18958734	2.126074989	0	2.91970305
SAUSA300_0432	SAUSA300_0432	sodium dependent transporter	-2.143063653	2.41E-53	1.28E-52	1722.110167	2174.149617	1956.117261	417.7737353	386.5644411	520.6803773
SAUSA300_0433	mccA	cysteine synthase/cystathionine beta-synthase	-0.714432507	3.16E-06	5.17E-06	365.4259906	360.1019913	408.8772076	218.9857238	217.0186336	254.9873997
SAUSA300_0434	mccB	cystathionine gamma-synthase	-2.166451461	1.87E-66	1.19E-65	1742.471146	1515.3164	1633.479663	412.4585478	320.6837844	357.1770065
SAUSA300_0435	gmpA	ABC transporter ATP-binding protein	1.047892046	6.25E-15	1.47E-14	539.0301269	606.4875643	594.546014	1171.467319	1034.713842	1392.698355
SAUSA300_0436	gmpB	ABC transporter permease	0.674239197	0.000121863	0.000183213	464.015994	524.35904	568.1668393	718.6133462	686.9027286	1078.34366
SAUSA300_0437	gmpC	NLPA lipoprotein	0.456540877	0.000450485	0.000654413	1489.566355	1666.938291	1470.131697	1889.017628	1926.040373	2534.302248
SAUSA300_0438	sle1	CHAP domain-contain protein	1.356802668	8.53E-24	2.55E-23	3734.632192	5170.486988	4822.316049	11408.51839	10330.66826	13423.82139
SAUSA300_0439	SAUSA300_0439	hypothetical protein	-0.331557449	0.04011691	0.050021429	574.3939325	535.1891751	542.8022483	530.4557097	437.9125999	345.4981943
SAUSA300_0440	SAUSA300_0440	MutT/nudix family protein	1.347968653	7.56E-20	2.04E-19	307.5579452	418.765223	300.3167579	902.5188327	862.2615352	853.5265251
SAUSA300_0441	SAUSA300_0441	acetyltransferase	1.3272721	1.32E-19	3.53E-19	439.3684931	601.9750081	496.1314008	1311.788268	1113.18933	1437.467135
SAUSA300_0442	SAUSA300_0442	hypothetical protein	1.192692349	3.24E-28	1.10E-27	1423.125266	1323.081502	1339.250407	2943.550822	3518.80213	2873.961036
SAUSA300_0443	SAUSA300_0443	hypothetical protein	1.212846575	1.81E-29	6.34E-29	566.8925192	548.7268439	618.8960214	1376.633555	1364.117125	1278.829936
SAUSA300_0444	gltC	LysR family regulatory protein	2.829711093	3.63E-38	1.51E-37	37.50706649	53.24816413	48.7000148	368.8740106	286.7746229	340.6320225
SAUSA300_0445	gltB	glutamate synthase, large subunit	5.713492287	0	0	2915.906512	2418.730167	2545.590357	125059.983	129190.03	159164.6921
SAUSA300_0446	gltD	glutamate synthase subunit beta	6.838279526	0	0	724.4221984	676.8834423	867.4690136	81144.84106	83553.14276	94797.89187
SAUSA300_0447	SAUSA300_0447	tRNA-Ser	5.591323675	4.81E-70	3.17E-69	6.429782826	9.927623821	13.18958734	528.3296347	405.9411048	498.2959873
SAUSA300_0448	treP	PTS system, trehalose-specific IIBC component	-2.789957179	2.44E-152	3.86E-151	20389.91297	22407.54948	19254.76835	2955.244234	2678.823758	3338.193821
SAUSA300_0449	treC	alpha,alpha-phosphotrehalase	-3.862237922	2.58E-209	6.97E-208	6049.354009	7234.530232	7966.510754	504.9428098	435.0061004	521.6536117
SAUSA300_0450	treR	trehalose operon repressor	-3.427126989	3.03E-129	3.70E-128	2818.388139	3462.03318	3746.857389	343.3611107	259.6472938	329.9264447
SAUSA300_0451	SAUSA300_0451	acetyltransferase	-0.344476858	0.004644241	0.006284089	615.1158904	624.5377895	648.318947	540.0230472	477.6347605	470.0721911
SAUSA300_0452	dnaX	DNA polymerase III subunit gamma and tau	-0.751491393	2.01E-16	4.93E-16	7994.363314	7458.353023	7455.160599	4945.250424	4314.214176	4348.411076
SAUSA300_0453	SAUSA300_0453	hypothetical protein	-0.728644902	2.27E-16	5.57E-16	5107.390825	5331.133992	4858.84106	3023.278634	2940.408718	3268.120948
SAUSA300_0454	recR	recombination protein RecR	-0.669223853	1.24E-15	2.98E-15	5412.805509	5813.075003	5749.645497	3468.691344	3481.986469	3724.567858
SAUSA300_0455	rrsA	16S rRNA	-2.08348678	0.003811	0.005210351	75231.67396	21291.14305	19453.62674	6327.199167	9856.908831	11179.54298
SAUSA300_0456	rrlA	23S rRNA	-1.838348604	0.00164682	0.002315426	481987.237	183217.0052	160951.5197	55851.98996	79389.09773	95785.72474
SAUSA300_0457	rrfA	5S rRNA	-1.831208245	1.04E-15	2.52E-15	539.0301269	548.7268439	295.2438397	126.5014618	124.0106478	138.1992777
SAUSA300_0458	SAUSA300_0458	Orn/Lys/Arg decarboxylase	0.634031595	3.69E-08	6.75E-08	517.5975175	600.1699855	577.2980921	885.5102328	844.8225379	902.1882426
SAUSA300_0459	tmk	thymidylate kinase	0.38411327	0.004968781	0.006709388	698.7030671	665.150796	816.7398315	922.7165451	836.1030392	1086.129535
SAUSA300_0460	darA	hypothetical protein	1.180666183	1.30E-27	4.33E-27	4389.398409	5131.679004	4705.63893	11177.83925	9391.868902	11683.67837
SAUSA300_0461	holB	DNA polymerase III subunit delta	1.872292493	4.86E-102	4.59E-101	1266.667217	1252.685624	1189.092028	4335.066902	4593.238133	4648.167256
SAUSA300_0462	SAUSA300_0462	hypothetical protein	0.410949441	1.71E-06	2.83E-06	2846.250531	2958.431899	3084.334271	3786.539555	3922.805569	4108.995426
SAUSA300_0463	yabA	DNA replication intiation control protein YabA	-0.107666952	0.259344289	0.291804011	1300.959392	1379.939711	1350.410827	1213.988819	1226.542813	1301.214326
SAUSA300_0464	SAUSA300_0464	hypothetical protein	0.032275635	0.807973597	0.832390382	429.7238189	499.0887248	518.4522409	519.8253348	466.9775955	494.4030499
SAUSA300_0465	SAUSA300_0465	hypothetical protein	-0.150005492	0.360449983	0.39805688	223.9707685	258.1182193	248.5729922	235.9943238	206.3614685	217.0312601
SAUSA300_0466	rsmI	hypothetical protein	-0.420462194	0.000364436	0.000532653	965.5390544	1031.570366	1051.108653	841.9256956	755.6898848	681.2640451
SAUSA300_0467	metS	methionyl-tRNA synthetase	-0.599603583	1.86E-14	4.31E-14	13632.21122	14264.19041	14931.62745	9591.787312	9381.211737	9291.468341
SAUSA300_0468	SAUSA300_0468	TatD family hydrolase	-0.309577181	0.003791087	0.005185827	5843.600959	6721.001327	6831.191659	4760.2819	5080.561226	5809.235836
SAUSA300_0469	rnmV	hypothetical protein	0.246883773	0.042691943	0.053112015	1365.25722	1776.142153	1602.02757	1784.839953	1784.590728	2061.310354
SAUSA300_0470	ksgA	dimethyladenosine transferase	0.164626898	0.062482805	0.075933964	2190.412683	2124.511498	2158.019406	2551.289987	2393.017969	2311.431582
SAUSA300_0471	veg	hypothetical protein	4.722981345	0	0	908.7426395	867.3133175	753.8356457	23100.86779	21724.14652	21984.39073
SAUSA300_0472	ipk	4-diphosphocytidyl-2-C-methyl-D-erythritol kinase	1.459712828	7.47E-46	3.53E-45	1761.760494	1534.269136	1570.575477	4743.2733	4061.348714	4578.094383
SAUSA300_0473	purR	pur operon repressor	0.679238538	7.09E-20	1.91E-19	8011.509402	7710.153664	8109.567048	12545.96851	12763.40839	12849.61312
SAUSA300_0474	yabJ	putative endoribonuclease L-PSP	0.974763487	6.13E-30	2.18E-29	10646.64873	10402.34474	10472.53235	18897.61754	21635.9827	21414.07541
SAUSA300_0475	spoVG	regulatory protein SpoVG	0.42972371	0.000195443	0.000290345	12050.48465	11214.60487	11456.67848	13218.87124	15447.07631	18101.18568
SAUSA300_0476	SAUSA300_0476	hypothetical protein	0.426381666	0.187432726	0.214945787	42.86521884	45.12556282	39.56876202	65.90832465	60.06765751	45.74201446
SAUSA300_0477	glmU	bifunctional N-acetylglucosamine-1-phosphate uridyltransferase/glucosamine-1-phosphate acetyltransferase	-0.80528633	2.87E-21	8.08E-21	8468.023982	8827.462599	9065.304838	5167.42526	4695.934451	5222.375523
SAUSA300_0478	prs	ribose-phosphate pyrophosphokinase	-1.211615278	1.30E-42	5.80E-42	16649.92263	17104.39333	17500.55323	8068.454583	7059.887424	7004.367618
SAUSA300_0479	rplY	50S ribosomal protein L25/general stress protein Ctc	-2.89470187	3.31E-275	1.28E-273	73054.12084	71217.16325	64869.43429	9399.377526	9517.817216	9204.850483
SAUSA300_0480	pth	peptidyl-tRNA hydrolase	-0.058264892	0.612501387	0.649845567	1291.314718	1170.5571	1426.5046	1353.24673	1186.820652	1194.158548
SAUSA300_0481	mfd	transcription-repair coupling factor	-0.761558319	4.33E-19	1.15E-18	10975.63928	10893.31087	11400.87638	6164.55443	6434.990019	7023.832305
SAUSA300_0482	SAUSA300_0482	polysaccharide biosynthesis protein	-0.504328167	2.90E-08	5.32E-08	4423.690585	5035.1103	4897.395238	3383.648345	3232.027507	3506.563363
SAUSA300_0483	SAUSA300_0483	tetrapyrrole methylase family protein	-0.109762026	0.225065778	0.255645896	4389.398409	4853.705537	4883.191067	4377.588402	4125.291704	4589.773195
SAUSA300_0484	SAUSA300_0484	hypothetical protein	-0.303475661	0.016330179	0.021127018	1878.568216	1416.040161	1447.810857	1290.527518	1316.644299	1234.061156
SAUSA300_0485	divlC	cell-division initiation protein	-0.189704412	0.053701842	0.065657818	2040.384417	2135.341633	2301.075699	1823.109303	1826.250555	2029.19362
SAUSA300_0486	SAUSA300_0486	hypothetical protein	-0.526761885	1.37E-09	2.68E-09	5738.581173	5833.832762	5850.089278	3719.568193	4133.04237	4239.408829
SAUSA300_0487	tilS	hypothetical protein	-0.308734664	0.003667915	0.005025197	1054.484384	1177.77719	1133.289928	926.9686951	940.7370233	850.606822
SAUSA300_0488	hpt	hypoxanthine phosphoribosyltransferase	-0.600740438	1.61E-08	2.99E-08	1919.290174	1961.15696	2001.773525	1448.920105	1243.98181	1187.345907
SAUSA300_0489	frsH	putative cell division protein FtsH	-0.844802074	1.11E-28	3.83E-28	44592.68716	46334.92791	45709.02222	24803.85386	24687.80724	26585.84274
SAUSA300_0490	hslO	Hsp33-like chaperonin	-1.160449913	1.27E-39	5.40E-39	3046.645429	3095.61361	3204.05514	1414.902905	1331.176797	1435.520666
SAUSA300_0491	cysK	cysteine synthase A	-0.944832981	2.42E-17	6.12E-17	19868.02893	22978.8391	23421.66337	10493.24311	10814.11602	13118.22581
SAUSA300_0492	folP	dihydropteroate synthase	-0.193814086	0.083962035	0.100639426	849.8029636	841.140491	922.2565302	768.5761085	708.2170587	807.7845106
SAUSA300_0493	folB	dihydroneopterin aldolase	-0.162814426	0.249275608	0.28168251	521.8840394	485.551056	542.8022483	478.3668725	394.3151066	511.9212682
SAUSA300_0494	folK	2-amino-4-hydroxy-6- hydroxymethyldihydropteridine pyrophosphokinase	-0.286245673	0.003603653	0.004947485	1368.472112	1452.140612	1412.300429	1212.925781	1170.350488	1089.049238
SAUSA300_0495	SAUSA300_0495	hypothetical protein	-1.185532582	1.14E-16	2.83E-16	580.8237153	669.6633523	605.7064341	237.0573613	296.4629548	282.2379615
SAUSA300_0496	lysS	lysyl-tRNA synthetase	-0.806195055	4.37E-27	1.43E-26	21522.62638	21520.38091	20602.13543	12477.93411	12088.13166	11832.58323
SAUSA300_0497	rrfG	5S rRNA	-1.131241547	0.0001312	0.000196801	153.2431574	201.2600102	138.9979589	53.15187472	60.06765751	111.9219503
SAUSA300_0498	SAUSA300_0498	tRNA-Ala	-0.211944065	0.185146032	0.212602071	426.5089275	453.963162	375.3959474	356.1175606	307.1201198	421.4104736
SAUSA300_0499	rrsB	16S rRNA	-2.079435918	0.00386988	0.005288097	75223.10092	21299.26565	19454.64133	6343.144729	9897.599825	11199.9809
SAUSA300_0500	SAUSA300_0500	tRNA-Ile	0.007329544	0.968567981	0.974507839	805.8661142	1301.421232	1338.235823	1319.229531	924.2668591	1221.409109
SAUSA300_0501	rrlB	23S rRNA	-1.837668136	0.001462179	0.002060236	491903.0337	189243.0728	166113.7213	57579.42588	81363.57976	98097.15632
SAUSA300_0502	rrfB	5S rRNA	-1.785307755	2.11E-14	4.87E-14	529.3854527	527.969085	279.0105014	126.5014618	124.0106478	137.2260434
SAUSA300_0503	pdxR	transcriptional regulator, gntR family protein	-0.637753369	0.001143761	0.001624661	300.0565319	228.3353479	240.4563231	146.6991742	195.7043035	150.8513243
SAUSA300_0504	pdxS	pyridoxal biosynthesis lyase PdxS	-0.460069125	6.23E-07	1.06E-06	19698.71132	22066.40022	20783.7459	14420.10361	14507.30812	16543.03748
SAUSA300_0505	pdxT	glutamine amidotransferase subunit PdxT	-0.134004519	0.143466637	0.16715487	14638.47223	17467.20286	16221.16326	14486.01194	14346.48181	15209.70642
SAUSA300_0506	nupC	pyrimidine nucleoside transport protein	-0.633090304	5.41E-07	9.24E-07	7860.409505	8800.387262	7603.28981	6106.087368	5223.948537	4317.267577
SAUSA300_0507	ctsR	transcriptional regulator CtsR	0.419810429	1.64E-05	2.59E-05	2397.237364	2444.902994	2563.852862	3111.510746	3636.030946	3159.1187
SAUSA300_0508	mcsA	hypothetical protein	0.570393205	8.35E-07	1.41E-06	2639.42585	2234.617871	2778.944594	3430.421994	4187.297028	3743.059311
SAUSA300_0509	mcsB	ATP:guanido phosphotransferase	0.207854356	0.039160141	0.048903602	4731.24853	3988.197242	4713.755599	4828.3163	5322.769522	5360.5748
SAUSA300_0510	clpC	endopeptidase	0.015939392	0.844130747	0.861190521	20928.9431	19661.20772	21338.72315	19820.33408	21169.97394	21624.29403
SAUSA300_0511	radA	DNA repair protein RadA	-0.052834096	0.590814542	0.628398773	3730.34567	4093.791059	4363.724243	3983.201492	3634.093279	4133.326285
SAUSA300_0512	SAUSA300_0512	PilT domain-containing protein	-0.67521599	9.04E-11	1.84E-10	3608.179796	4218.337613	4168.924183	2489.633812	2708.857587	2314.351285
SAUSA300_0513	gltX	glutamyl-tRNA synthetase	-0.96011989	6.37E-35	2.50E-34	14351.27527	15215.43727	15168.02544	7921.755408	7648.938001	7424.804857
SAUSA300_0514	cysE	serine acetyltransferase	-0.520743399	1.19E-06	1.99E-06	2785.167594	2968.359522	2956.496732	1802.911591	1993.858696	2273.475442
SAUSA300_0515	cysS	cysteinyl-tRNA synthetase	-0.358937372	3.38E-06	5.52E-06	8532.321811	8307.616116	8702.083894	6831.078939	6426.27052	6658.869423
SAUSA300_0516	mrnC	hypothetical protein	-0.588850204	7.76E-10	1.53E-09	3421.716094	3225.575231	3266.959326	2128.201064	2059.739353	2402.91561
SAUSA300_0517	SAUSA300_0517	RNA methyltransferase	-0.30700162	5.63E-05	8.62E-05	5890.752699	6131.661476	5951.547642	4785.7948	4859.667259	4883.689969
SAUSA300_0518	SAUSA300_0518	hypothetical protein	-0.655889703	2.06E-14	4.77E-14	5312.072245	4950.274242	4838.549387	3326.24432	3159.365018	3098.778171
SAUSA300_0519	sigH	hypothetical protein	-0.790956421	9.24E-20	2.49E-19	3405.641637	3422.322684	3292.323917	1929.413052	2051.988687	1867.636718
SAUSA300_0520	secE	preprotein translocase subunit SecE	-0.413956778	0.000468996	0.000680926	1622.448533	1555.929406	1738.996362	1171.467319	1107.376331	1411.189808
SAUSA300_0521	nusG	transcription antitermination protein	-0.191539751	0.027005308	0.034179813	9208.520638	9100.92351	9186.040291	8472.40883	8252.521075	7352.785515
SAUSA300_0522	rplK	50S ribosomal protein L11	-2.445670614	1.73E-130	2.12E-129	75433.14049	87678.06605	75974.05225	16052.9292	13528.7866	14306.54495
SAUSA300_0523	rplA	50S ribosomal protein L1	-3.026265644	3.66E-201	8.73E-200	113902.5311	122509.5855	103078.6542	15023.90891	13956.04204	12691.94916
SAUSA300_0524	rplJ	50S ribosomal protein L10	-4.124208455	0	0	91125.02548	90686.13607	80277.91606	5214.19891	4987.55324	4828.215611
SAUSA300_0525	rplL	50S ribosomal protein L7/L12	-4.072623589	0	0	92049.84257	85964.19718	80199.79312	5069.625811	5171.631545	5104.614166
SAUSA300_0526	rsmC	methyltransferase small subunit	-2.044853214	4.18E-119	4.63E-118	5139.539739	5260.738114	5137.851561	1227.808306	1198.446651	1339.170466
SAUSA300_0527	rpoB	DNA-directed RNA polymerase subunit beta	-0.798931666	3.14E-18	8.14E-18	115745.7355	135677.2247	122886.3707	74623.10603	73289.32399	67232.97537
SAUSA300_0528	rpoC	DNA-directed RNA polymerase subunit beta'	-0.988792454	6.62E-26	2.10E-25	145787.8242	172116.1167	149266.5599	82586.3199	78317.56823	74504.98244
SAUSA300_0529	rplGB	putative ribosomal protein L7Ae-like	-3.009861268	6.92E-94	5.90E-93	24499.61583	17561.06403	17792.75332	2839.373148	2517.997449	2073.9624
SAUSA300_0530	rpsL	30S ribosomal protein S12	-2.817929778	5.94E-205	1.51E-203	130121.6583	146025.4188	129993.5291	20794.07643	18652.94532	18150.82063
SAUSA300_0531	rpsG	30S ribosomal protein S7	-2.441463435	6.11E-97	5.45E-96	129437.9581	139762.8932	124309.8315	27945.12965	24133.63465	20366.87524
SAUSA300_0532	fusA	elongation factor G	-2.534813862	5.88E-145	8.43E-144	523965.1458	619041.4959	539938.0787	104551.8636	96359.17981	89502.52377
SAUSA300_0533	tuf	elongation factor Tu	-2.313150283	2.90E-101	2.72E-100	530681.0539	682439.3016	560569.637	125749.8943	118840.9539	112313.1905
SAUSA300_0534	SAUSA300_0534	amidohydrolase	-0.136415862	0.158828774	0.1838296	1402.764287	1394.379891	1506.656708	1366.00318	1289.51697	1260.338483
SAUSA300_0535	kbl	2-amino-3-ketobutyrate coenzyme A ligase	0.27980758	0.002494416	0.003455325	9302.824119	8841.000268	8067.969118	11363.87082	10205.68878	10253.02388
SAUSA300_0536	hchA	chaperone protein HchA	0.48674219	1.69E-08	3.14E-08	27094.0332	23337.13607	26108.28085	35089.80465	35573.61691	36585.82569
SAUSA300_0537	araB	ribulokinase	0.531951549	5.28E-05	8.10E-05	462.9443635	450.353117	482.9418134	638.8855341	616.1779061	763.0157305
SAUSA300_0538	SAUSA300_0538	NAD-dependent epimerase/dehydratase family protein	1.091963727	1.86E-42	8.23E-42	5704.288997	6269.745699	5879.512203	12403.52148	12895.1697	12762.02203
SAUSA300_0539	ilvE	branched-chain amino acid aminotransferase	0.568532484	3.01E-10	6.06E-10	5903.612265	5840.150341	6087.50185	8547.884493	8253.489908	9641.832707
SAUSA300_0540	SAUSA300_0540	HAD family hydrolase	2.401035107	8.81E-96	7.76E-95	528.3138222	570.3871141	605.7064341	2643.774249	3101.235027	3258.388604
SAUSA300_0541	dck	deoxynucleoside kinase family protein	-0.397987251	5.99E-05	9.13E-05	2085.392897	1825.780272	2086.998551	1498.882867	1572.41626	1479.316212
SAUSA300_0542	dgk	deoxynucleoside kinase family protein	1.579073521	5.74E-16	1.39E-15	78.22902439	101.0812607	105.5166987	295.5244234	301.3071207	255.9606341
SAUSA300_0543	tadA	putative deaminase	1.143196859	2.44E-15	5.84E-15	289.3402272	310.4638722	327.7105162	789.8368583	644.2740685	616.0573436
SAUSA300_0544	SAUSA300_0544	HAD superfamily hydrolase	1.193556776	4.46E-18	1.15E-17	464.015994	626.342812	606.7210177	1406.398605	1181.976486	1297.321389
SAUSA300_0545	azo1	hypothetical protein	-0.375549751	0.000285814	0.000420315	2164.693552	1926.861533	2075.838131	1657.275454	1658.642414	1437.467135
SAUSA300_0546	sdrC	sdrC protein	1.336846206	3.90E-19	1.04E-18	336.4919679	278.8759782	256.6896613	658.020209	726.6248892	815.5703854
SAUSA300_0547	sdrD	sdrD protein	0.987775535	3.15E-11	6.56E-11	1357.755807	1229.220331	1009.510723	1915.593565	2481.181788	2733.815289
SAUSA300_0548	sdrE	sdrE protein	-0.864802674	4.64E-21	1.30E-20	3137.734019	2904.281223	3027.517587	1584.988904	1631.515085	1762.527408
SAUSA300_0549	SAUSA300_0549	glycosyl transferase, group 1 family protein	-0.585332235	3.20E-10	6.42E-10	2108.968767	1944.009246	1981.481852	1352.183693	1380.58729	1288.56228
SAUSA300_0550	SAUSA300_0550	glycosyl transferase, group 1 family protein	0.223197977	0.038258318	0.047845681	7109.196545	6075.705778	5931.255969	7886.675171	7774.886315	6652.056783
SAUSA300_0551	folE2	putative GTP cyclohydrolase	-0.661788465	1.29E-08	2.40E-08	4068.980899	5044.135412	5156.114067	3177.419071	2714.670586	3128.948436
SAUSA300_0552	bshB2	hypothetical protein	0.084661142	0.42949194	0.468975184	1558.150705	1641.667976	1836.396391	1930.47609	1697.395741	1713.865691
SAUSA300_0553	SAUSA300_0553	hypothetical protein	0.24587924	0.017538812	0.022579393	1337.394828	1278.85845	1306.78373	1656.212416	1401.90162	1594.157865
SAUSA300_0554	nagB	glucosamine-6-phosphate isomerase	-0.256551475	0.023171029	0.02952619	684.771871	696.73869	736.5877238	567.662022	614.2402397	590.7532505
SAUSA300_0555	hxlA	putative hexulose-6-phosphate synthase	-1.180553733	4.63E-39	1.96E-38	7010.606542	6064.875643	6762.199971	2976.504984	2850.307232	2924.569222
SAUSA300_0556	hxlB	SIS domain-containing protein	-0.97896966	4.90E-28	1.65E-27	6992.388824	6214.692512	7000.627127	3552.671306	3332.786159	3366.417617
SAUSA300_0557	SAUSA300_0557	HAD family hydrolase	-0.574679598	0.018005395	0.023123366	117.8793518	166.0620712	203.931312	122.2493119	101.7274845	104.1360755
SAUSA300_0558	proP	putative proline/betaine transporter	3.66682326	0	0	2250.423989	1999.062433	2344.702796	26195.36994	29364.36502	28167.34856
SAUSA300_0559	vraA	putative substrate--CoA ligase	1.934419775	7.27E-25	2.23E-24	101.8048948	127.2540872	157.2604645	420.9628478	536.7335848	519.707143
SAUSA300_0560	vraB	acetyl-CoA c-acetyltransferase	1.703140717	6.56E-35	2.58E-34	392.2167524	398.0074641	429.1688804	1102.369882	1355.397627	1511.432946
SAUSA300_0561	vraC	hypothetical protein	2.238537082	5.32E-34	2.05E-33	69.65598062	93.86117067	90.29794411	396.5129854	434.0372672	370.8022874
SAUSA300_0562	thiD	phosphomethylpyrimidine kinase	-0.953797087	4.90E-30	1.75E-29	6393.34739	6375.339516	6520.729065	3529.284481	3166.146851	3264.22801
SAUSA300_0563	ung	uracil-DNA glycosylase	-0.006887081	0.951622545	0.958928668	1201.297758	1149.799341	1140.392013	1261.825506	1196.508984	1017.029896
SAUSA300_0564	SAUSA300_0564	hypothetical protein	-0.143399924	0.258799849	0.291316297	1180.936779	896.1936777	1048.064902	1005.63347	925.2356923	897.3220708
SAUSA300_0565	SAUSA300_0565	hypothetical protein	-0.745715746	5.48E-12	1.17E-11	1260.237434	1272.540872	1188.077444	729.2437212	689.8092282	799.9986358
SAUSA300_0566	SAUSA300_0566	amino acid permease	0.267064287	0.007528505	0.01000624	12849.92098	12675.7706	13510.19577	15446.99783	13997.70187	17528.92388
SAUSA300_0567	SAUSA300_0567	hypothetical protein	-0.026202948	0.84074188	0.858734411	699.7746976	839.3354685	850.2210917	712.2351213	763.4405503	871.0447434
SAUSA300_0568	SAUSA300_0568	hypothetical protein	0.056341895	0.608205969	0.645849785	870.1639425	926.8790604	1006.466972	1006.696507	916.5161936	992.6990371
SAUSA300_0569	hemQ	putative heme peroxidase	-0.298139045	0.001023944	0.001461584	5855.388894	5087.455953	5429.037066	4632.717401	4423.692326	4257.900282
SAUSA300_0570	pta	phosphotransacetylase	-0.772628348	1.17E-13	2.63E-13	13151.04914	14408.59221	14034.73551	9108.105252	8082.006435	7159.111879
SAUSA300_0571	lipL	lipoate-protein ligase A family protein	-1.201983329	1.12E-35	4.47E-35	12054.77117	12012.42482	12327.19125	5891.353794	5125.127552	4804.857987
SAUSA300_0572	mvk	mevalonate kinase	-0.239624415	0.081138056	0.097432478	952.6794888	1136.261672	1317.94415	938.6621076	889.3888644	1057.905739
SAUSA300_0573	mvaD	mevalonate diphosphate decarboxylase	-1.009999101	3.87E-19	1.03E-18	2454.033779	2927.746516	2854.023784	1292.653593	1283.703971	1513.379414
SAUSA300_0574	mvaK	phosphomevalonate kinase	-1.656934465	6.51E-76	4.57E-75	3737.847083	4168.699494	4015.722054	1242.690831	1260.451975	1277.856702
SAUSA300_0575	SAUSA300_0575	hypothetical protein	-1.312035008	2.46E-15	5.87E-15	307.5579452	346.5643225	328.7250999	133.9427243	126.9171473	135.2795747
SAUSA300_0576	SAUSA300_0576	putative pyridine nucleotide-disulfide oxidoreductase	-0.179446745	0.117075861	0.137751742	818.7256799	934.0991504	920.227363	793.0259708	734.3755547	834.061838
SAUSA300_0577	SAUSA300_0577	hypothetical protein	0.081471028	0.69987144	0.733105558	130.7389175	104.6913057	127.8375388	124.3753868	128.8548137	130.4134029
SAUSA300_0578	SAUSA300_0578	hypothetical protein	-0.951573363	0.815604756	0.837950092	0	0	1.014583642	0	0	0
SAUSA300_0579	SAUSA300_0579	hypothetical protein	1.274481651	2.19E-39	9.28E-39	951.6078583	888.9735876	1003.423222	2233.441776	2265.131988	2378.584752
SAUSA300_0580	SAUSA300_0580	hypothetical protein	0.582947438	0.002512184	0.003478103	258.2629435	222.9202803	234.3688212	314.6590983	460.1957632	295.8632424
SAUSA300_0581	SAUSA300_0581	hypothetical protein	0.84813746	5.23E-10	1.04E-09	290.4118577	279.7784895	274.9521669	538.9600097	517.3569211	465.2060194
SAUSA300_0582	SAUSA300_0582	hypothetical protein	0.647772225	4.03E-05	6.23E-05	281.8388139	286.0960683	358.1480255	465.6104225	437.9125999	546.9577048
SAUSA300_0583	SAUSA300_0583	hypothetical protein	0.29852142	0.058545859	0.07134767	296.8416405	290.6086246	339.8855199	426.2780353	388.5021074	326.0335073
SAUSA300_0584	SAUSA300_0584	hypothetical protein	-0.029811261	0.873311017	0.888887716	248.6182693	265.3383094	374.3813638	318.9112483	283.8681234	267.6394463
SAUSA300_0585	SAUSA300_0585	hypothetical protein	-0.146366464	0.545437564	0.58296971	93.23185098	113.7164183	145.0854608	95.6733745	112.3846495	109.9754816
SAUSA300_0586	SAUSA300_0586	hypothetical protein	-1.203237368	6.61E-06	1.07E-05	100.7332643	112.8139071	124.7937879	48.89972474	41.65982698	56.44759231
SAUSA300_0587	SAUSA300_0587	hypothetical protein	-1.278166057	3.65E-15	8.66E-15	323.6324023	361.9070138	341.9146872	140.3209493	148.2314774	135.2795747
SAUSA300_0588	SAUSA300_0588	hypothetical protein	-0.809682059	8.53E-07	1.43E-06	286.1253358	345.6618112	329.7396835	169.0229616	191.8289708	187.8342296
SAUSA300_0589	iolS	aldo/keto reductase family protein	-0.411743123	0.00031291	0.000459904	2037.169525	1668.743313	1814.075551	1510.57628	1283.703971	1354.742215
SAUSA300_0590	SAUSA300_0590	hypothetical protein	0.74567665	1.05E-18	2.76E-18	1857.135606	1818.560182	1802.915131	2963.748534	3076.045364	3145.49342
SAUSA300_0591	SAUSA300_0591	acetyltransferase	0.498289808	0.000521263	0.000752648	437.2252322	376.3471939	495.1168171	669.7136215	565.7985804	612.1644062
SAUSA300_0592	SAUSA300_0592	hypothetical protein	-0.227828322	0.005759185	0.007744806	4554.429502	4692.156022	5019.145275	4042.731591	4077.818878	4061.306943
SAUSA300_0593	SAUSA300_0593	hypothetical protein	-0.335173328	0.000141781	0.00021255	2594.41737	2407.900032	2630.815383	2032.527689	1977.388532	2039.899198
SAUSA300_0594	adhP	alcohol dehydrogenase	-0.80071092	7.05E-14	1.60E-13	25599.10869	28203.47676	29770.9278	13918.34991	16710.43479	17346.92906
SAUSA300_0595	SAUSA300_0595	hypothetical protein	0.214492561	0.18895287	0.216499905	389.001861	302.3412709	281.0396687	391.1977979	346.8422805	389.29374
SAUSA300_0596	argS	arginyl-tRNA synthetase	-0.214869455	0.016482371	0.02130882	4669.093962	5380.772111	5281.922438	4458.379252	4411.097494	4342.57167
SAUSA300_0597	SAUSA300_0597	putative endonuclease III	0.758221938	0.000229493	0.000339201	93.23185098	92.95865942	98.41461324	150.9513242	158.8886424	171.2892456
SAUSA300_0598	SAUSA300_0598	putative iron compound ABC transporter iron compound-binding protein	-0.221773314	0.068149216	0.082552696	886.2383996	731.0341177	806.5939951	709.0460088	646.2117348	722.1398878
SAUSA300_0599	SAUSA300_0599	iron compound ABC transporter permease	0.121026703	0.28899086	0.323221563	649.4080655	681.3959986	662.523118	745.1892836	756.658718	666.6655298
SAUSA300_0600	SAUSA300_0600	HAD superfamily hydrolase	-0.039530141	0.692679589	0.726441839	958.0376411	995.4699159	970.956545	966.3010824	965.9266861	913.8670548
SAUSA300_0601	SAUSA300_0601	alpha/beta fold family hydrolase	-0.681341807	3.85E-12	8.23E-12	1844.276041	1919.641442	2090.042302	1240.564756	1167.443989	1242.820265
SAUSA300_0602	SAUSA300_0602	hypothetical protein	0.677560029	1.31E-14	3.04E-14	29333.74088	30692.60281	26838.78107	43662.13901	48268.23814	47005.27264
SAUSA300_0603	SAUSA300_0603	hypothetical protein	-0.33016688	0.003729956	0.005104867	2839.820748	3111.858812	2714.011241	2333.3673	2559.657276	2000.969824
SAUSA300_0604	SAUSA300_0604	alpha/beta fold family hydrolase	-0.067971238	0.570209582	0.607961069	2196.842466	1730.114079	1974.379767	1689.166579	1896.975377	2040.872432
SAUSA300_0605	sarA	accessory regulator A	1.579398079	2.02E-46	9.69E-46	4561.930915	4502.628658	3630.18027	12054.84519	13710.92724	12172.24202
SAUSA300_0606	SAUSA300_0606	hypothetical protein	-0.841887793	1.34E-07	2.38E-07	522.9556699	748.1818316	699.0481291	396.5129854	370.0942769	333.8193821
SAUSA300_0607	SAUSA300_0607	hypothetical protein	NA	NA	NA	0	0	0	0	0	0
SAUSA300_0608	SAUSA300_0608	hypothetical protein	NA	NA	NA	0	0	0	0	0	0
SAUSA300_0609	SAUSA300_0609	phage integrase family protein	NA	NA	NA	0	0	0	0	0	0
SAUSA300_0610	mnhA2	putative monovalent cation/H+ antiporter subunit A	NA	NA	NA	0	0	0	0	0	0
SAUSA300_0611	mnhB2	putative monovalent cation/H+ antiporter subunit B	0.517801074	0.412715816	0.451407923	8.573043769	9.927623821	10.14583642	14.88252492	15.50133097	10.70557785
SAUSA300_0612	mnhC2	putative monovalent cation/H+ antiporter subunit C	0.459206499	0.165097813	0.190833008	76.08576345	69.49336675	38.55417838	88.23211204	103.6651509	61.31376406
SAUSA300_0613	mnhD2	putative monovalent cation/H+ antiporter subunit D	0.178811551	0.387970639	0.426118379	142.5268527	121.8390196	113.6333679	149.8882867	130.7924801	146.9583869
SAUSA300_0614	mnhE2	putative monovalent cation/H+ antiporter subunit E	0.515235187	0.285742433	0.319724589	15.00282659	21.66027016	18.26250555	22.32378738	21.31433008	35.0364366
SAUSA300_0615	mnhF2	putative monovalent cation/H+ antiporter subunit F	-0.302468633	0.468873267	0.509223138	38.57869696	30.68538272	54.78751665	39.33238729	20.3454969	40.8758427
SAUSA300_0616	mnhG2	putative monovalent cation/H+ antiporter subunit G	0.122589385	0.678046256	0.713590319	56.79641497	89.34861439	91.31252775	102.0515995	93.00798582	64.23346711
SAUSA300_0617	SAUSA300_0617	Na+/H+ antiporter	0.907490486	1.50E-27	4.97E-27	4427.977106	4454.795562	4271.397131	7799.506096	8705.935006	8168.355901
SAUSA300_0618	mntC	ABC transporter substrate-binding protein	3.033853962	1.53E-306	7.19E-305	12403.05107	11273.2681	11304.49094	93134.84096	99138.76222	94204.21892
SAUSA300_0619	mntB	ABC transporter permease	3.259868286	0	0	7520.702646	7534.163969	7347.614733	69703.36851	72503.60028	72386.25126
SAUSA300_0620	mntA	ABC transporter ATP-binding protein	3.290725564	3.67E-285	1.53E-283	9054.20585	8128.918887	7771.710695	76857.61085	85396.83232	81941.46611
SAUSA300_0621	mntR	iron-dependent repressor	0.602350726	2.02E-09	3.91E-09	2757.305202	2504.468737	2239.186097	3757.837543	3737.75843	3890.990932
SAUSA300_0622	SAUSA300_0622	hypothetical protein	0.391083347	0.008191324	0.010870691	320.4175108	314.9764285	258.7188286	402.8912104	393.3462734	376.6416935
SAUSA300_0623	tagA	teichoic acid biosynthesis protein	0.863281159	8.48E-14	1.91E-13	935.5334012	759.0119667	775.1419022	1539.278292	1523.974601	1426.761557
SAUSA300_0624	tagH	teichoic acids export protein ATP-binding subunit	-0.396738865	8.51E-06	1.37E-05	4448.338085	3957.51186	4102.976247	3246.516508	3223.308009	3030.651766
SAUSA300_0625	tagG	teichoic acid ABC transporter protein	0.061155939	0.514400831	0.553856514	4147.209923	4340.176632	4304.878391	4714.571288	4618.427796	4014.591694
SAUSA300_0626	tagB	teichoic acid biosynthesis protein B	-0.167979178	0.076984742	0.092657014	3131.304236	2791.467316	2680.529981	2486.444699	2582.909273	2586.856903
SAUSA300_0627	tagX	teichoic acid biosynthesis protein X	-0.451667733	8.00E-08	1.44E-07	3486.013922	3295.068597	3415.088538	2556.605174	2504.433785	2394.156501
SAUSA300_0628	tagD	glycerol-3-phosphate cytidylyltransferase	-1.229451353	2.58E-13	5.73E-13	1043.768079	833.920401	734.5585565	435.8453727	370.0942769	308.515289
SAUSA300_0629	pbp4	penicillin-binding protein 4	-7.16E-05	0.99946377	0.99946377	1916.075282	2180.467196	2339.629878	2134.579289	2028.736691	2273.475442
SAUSA300_0630	abcA	ABC transporter ATP-binding protein	3.213380739	0	0	7554.994821	7833.797706	7825.483628	67392.325	71886.45354	76042.69271
SAUSA300_0631	nupG	putative nucleoside transporter	-0.124626821	0.235399627	0.26669142	7698.593304	9605.427303	9100.815265	8646.746979	7702.223826	7873.465892
SAUSA300_0632	SAUSA300_0632	hypothetical protein	0.330253707	0.001917692	0.002681908	1039.481557	1173.264633	1019.65656	1285.212331	1422.247117	1357.661918
SAUSA300_0633	fhuA	ferrichrome transport ATP-binding protein fhuA	0.712678248	2.06E-09	3.97E-09	962.324163	883.5585201	794.4189914	1432.974542	1315.675466	1577.612882
SAUSA300_0634	fhuB	ferrichrome transport permease fhuB	0.269361856	0.019922282	0.025535152	663.3392616	696.73869	677.7418726	739.8740961	845.7913711	870.071509
SAUSA300_0635	fhuG	ferrichrome transport permease fhuG	0.246481005	0.012133271	0.015924918	1138.07156	1168.752077	1147.494099	1309.662193	1331.176797	1456.931822
SAUSA300_0636	dhaK	dihydroxyacetone kinase subunit DhaK	0.801981868	1.71E-13	3.83E-13	857.3043769	896.1936777	751.8064784	1516.954505	1437.748447	1415.082745
SAUSA300_0637	dhaL	dihydroxyacetone kinase subunit DhaL	0.914235695	3.75E-13	8.31E-13	394.3600134	355.589435	374.3813638	651.6419841	748.9080525	716.3004817
SAUSA300_0638	dhaM	phosphotransferase mannnose-specific family component IIA	1.054349606	2.75E-13	6.12E-13	207.8963114	203.0650327	235.3834049	459.2321976	440.8190995	441.848395
SAUSA300_0639	SAUSA300_0639	hypothetical protein	0.921645202	6.22E-24	1.87E-23	3318.839569	3183.157202	3082.305103	6433.502916	6150.153062	5571.766654
SAUSA300_0640	SAUSA300_0640	hypothetical protein	-0.471357515	4.58E-07	7.87E-07	5333.504854	6267.940676	6029.670582	4233.015303	4094.289043	4391.233388
SAUSA300_0641	SAUSA300_0641	putative lipase/esterase	0.5093758	0.000175333	0.000261208	569.0357801	442.2305157	576.2835084	762.1978835	777.0042149	718.2469504
SAUSA300_0642	SAUSA300_0642	hypothetical protein	1.587935727	1.93E-36	7.79E-36	678.3420882	629.0503458	538.7439137	1748.696678	2072.334184	1727.490971
SAUSA300_0643	SAUSA300_0643	acetyltransferase	0.893829823	8.46E-24	2.53E-23	2130.401376	2263.498231	2102.217305	3998.084016	4241.551687	3832.596871
SAUSA300_0644	graX	hypothetical protein	0.962264172	1.61E-19	4.30E-19	680.4853491	617.3176994	669.6252035	1308.599156	1207.166149	1315.812841
SAUSA300_0645	graR	DNA-binding response regulator	0.574984924	9.09E-06	1.46E-05	420.0791447	470.2083646	509.3209881	745.1892836	646.2117348	694.889326
SAUSA300_0646	graS	sensor histidine kinase	-0.341907473	0.002307736	0.003201801	1243.091346	1317.666434	1512.74421	1025.831182	1062.810005	1125.058909
SAUSA300_0647	vraF	ABC transporter ATP-binding protein	0.013296709	0.923259338	0.933213616	1109.137538	974.712157	981.1023815	1158.710869	1097.687999	836.9815411
SAUSA300_0648	vraG	ABC transporter permease	-0.824632343	7.04E-11	1.44E-10	3000.565319	2624.502734	2670.384145	1655.149379	1742.930901	1285.642577
SAUSA300_0649	pitR	hypothetical protein	-0.755076516	9.46E-15	2.20E-14	3893.233501	3938.559123	3982.240793	2403.527775	2510.246784	2086.614447
SAUSA300_0650	pitA	phosphate transporter family protein	-1.130768725	2.51E-27	8.29E-27	8724.143665	11077.42316	9933.788435	4624.213101	4314.214176	4642.32785
SAUSA300_0651	SAUSA300_0651	CHAP domain-contain protein	2.279744137	1.06E-161	1.83E-160	3954.316438	4522.483906	4338.359652	20990.73836	20700.08984	20548.87007
SAUSA300_0652	SAUSA300_0652	hypothetical protein	0.255701899	0.026751428	0.033874818	699.7746976	823.0902659	768.0398167	950.35552	852.5732034	934.3049761
SAUSA300_0653	rbf	AraC family transcriptional regulator	0.47621103	0.000282075	0.000415049	362.2110992	443.1330269	410.9063749	577.2293595	565.7985804	550.8506422
SAUSA300_0654	sarX	hypothetical protein	-0.779522463	0.023382857	0.029767217	58.93967591	79.42099057	82.18127497	52.08883723	26.15849601	50.60818621
SAUSA300_0655	SAUSA300_0655	hypothetical protein	-0.109020242	0.137841169	0.160957771	8268.700715	8204.729832	8045.648278	7524.179385	7622.779505	7587.334993
SAUSA300_0656	SAUSA300_0656	hypothetical protein	-0.271311299	0.003875473	0.005292985	3128.089345	3665.098212	3388.709363	2798.977723	2744.704415	2894.398957
SAUSA300_0657	SAUSA300_0657	hypothetical protein	0.010780063	0.905464742	0.918055213	1759.617233	1855.563143	1747.113031	1728.498966	1862.097383	1812.16236
SAUSA300_0658	ccpE	LysR family transcriptional regulator	-0.197023503	0.017958321	0.023074201	3348.845222	3278.823395	3264.930159	2791.53646	3007.258208	2830.16549
SAUSA300_0659	SAUSA300_0659	sugar efflux transporter	-0.38327324	9.72E-05	0.000146998	2691.935743	2943.991719	2825.615442	2063.355777	2369.765972	2054.497713
SAUSA300_0660	SAUSA300_0660	hypothetical protein	-0.940216751	2.74E-15	6.52E-15	1021.263839	1222.902753	1074.444076	611.2465593	548.3595831	571.2885635
SAUSA300_0661	SAUSA300_0661	hypothetical protein	0.521191158	0.002472363	0.003426586	354.7096859	414.2526667	333.7980181	519.8253348	640.3987357	423.3569423
SAUSA300_0662	SAUSA300_0662	acetyltransferase	0.456618715	0.393932291	0.432304458	20.36097895	14.4401801	18.26250555	32.95416233	11.62599823	28.22379615
SAUSA300_0663	SAUSA300_0663	hypothetical protein	-0.234986292	0.049620573	0.061094748	894.8114433	733.7416515	801.5210769	669.7136215	679.1520631	714.354013
SAUSA300_0664	SAUSA300_0664	hypothetical protein	0.734654614	1.72E-12	3.73E-12	1815.342018	1663.328246	1721.74844	2605.504899	2869.683896	3175.663684
SAUSA300_0665	SAUSA300_0665	acetyltransferase	1.325148015	2.64E-12	5.67E-12	144.6701136	221.1152578	167.4063009	378.441348	466.0087623	494.4030499
SAUSA300_0666	SAUSA300_0666	hypothetical protein	-0.988538482	3.34E-26	1.07E-25	3827.864043	3954.804326	3931.511611	2119.696764	1808.811558	1976.638965
SAUSA300_0667	SAUSA300_0667	hypothetical protein	-1.42715394	6.12E-40	2.62E-39	2684.43433	2812.225075	3031.575921	999.2552447	992.0851821	1179.560032
SAUSA300_0668	SAUSA300_0668	hypothetical protein	-0.489258048	4.00E-05	6.18E-05	6953.810127	6613.602487	6971.204202	4216.006703	4619.396629	5794.637321
SAUSA300_0669	uppP	undecaprenyl pyrophosphate phosphatase	-2.716183533	1.37E-201	3.29E-200	11135.31222	12321.98618	11901.06612	1914.530527	1762.307565	1705.106581
SAUSA300_0670	cydD	ABC transporter ATP-binding protein	-1.121041717	2.00E-29	7.00E-29	4741.964834	5165.974432	4689.405592	2457.742687	2056.832853	2198.536397
SAUSA300_0671	cydC	ABC transporter ATP-binding protein	-1.372161602	1.11E-49	5.63E-49	4424.762215	4976.447068	4611.282651	1909.21534	1737.117902	1768.366814
SAUSA300_0672	mgrA	MarR family transcriptional regulator	-0.362490661	0.001340971	0.001892499	23036.84024	24264.01513	21941.38583	19657.68935	19208.08674	14993.6484
SAUSA300_0673	SAUSA300_0673	cobalamin synthesis protein/P47K family protein	-0.088524544	0.424059267	0.463621648	1199.154497	1274.345894	1142.42118	1242.690831	1038.589175	1121.165971
SAUSA300_0674	SAUSA300_0674	aldo/keto reductase family oxidoreductase	0.564600525	7.71E-10	1.52E-09	1850.705824	1921.446465	1787.696377	2865.949085	2785.395409	2573.231622
SAUSA300_0675	SAUSA300_0675	hypothetical protein	0.06822146	0.695736703	0.729356568	251.8331607	354.6869238	306.4042598	355.0545231	323.590284	280.2914928
SAUSA300_0676	SAUSA300_0676	anion transporter family protein	0.265409645	0.003410401	0.004691983	2602.990414	2935.869117	2864.16962	3330.49647	3268.843168	3502.670426
SAUSA300_0677	SAUSA300_0677	putative deoxyribodipyrimidine photolyase	-0.092669059	0.249671148	0.282008074	3832.150565	3676.830859	3847.301169	3484.636907	3645.719278	3518.242176
SAUSA300_0678	SAUSA300_0678	hypothetical protein	0.77438499	1.23E-12	2.67E-12	767.2874173	767.134568	738.6168911	1393.642155	1314.706633	1180.533267
SAUSA300_0679	SAUSA300_0679	hypothetical protein	1.348434469	2.47E-43	1.12E-42	790.8632876	731.936629	734.5585565	1938.98039	1964.7937	1842.332625
SAUSA300_0680	norA	multi drug resistance protein	-0.822634866	1.20E-13	2.69E-13	1567.795379	1767.11704	1668.99009	854.6821455	941.7058564	1032.601645
SAUSA300_0681	SAUSA300_0681	hypothetical protein	0.534268701	1.25E-06	2.09E-06	522.9556699	541.5067539	561.0647538	794.0890083	780.8795476	779.5607144
SAUSA300_0682	ybaK	ybaK/ebsC protein	-0.618745908	0.000503319	0.00072794	368.640882	341.1492549	282.0542524	184.968524	213.1433008	247.2015249
SAUSA300_0683	fruR	DeoR family transcriptional regulator	-2.696985755	2.80E-97	2.52E-96	28765.77673	29085.23026	26839.79566	4194.745953	5284.016194	3581.502408
SAUSA300_0684	fruB	fructose 1-phosphate kinase	-3.230460406	2.81E-143	3.89E-142	45124.21588	42453.22699	41524.87928	4878.279062	5246.2317	3631.13736
SAUSA300_0685	fruA	fructose specific permease	-3.759611963	4.79E-246	1.57E-244	128606.3728	140937.9628	135759.4079	10901.44951	10707.54437	8316.287522
SAUSA300_0686	nagA	N-acetylglucosamine-6-phosphate deacetylase	0.512138535	1.03E-05	1.65E-05	1220.587107	1151.604363	1346.352492	1605.186617	1978.357365	1717.758628
SAUSA300_0687	mpfA	putative hemolysin	0.826409403	1.90E-26	6.13E-26	4096.843291	4230.97277	4385.030499	7532.683685	7462.922029	7548.405619
SAUSA300_0688	SAUSA300_0688	aldo/keto reductase family oxidoreductase	0.91449847	6.40E-14	1.45E-13	1638.52299	1357.37693	1705.515102	2618.261349	2984.975045	3254.495667
SAUSA300_0689	csbB	glycosyl transferase, group 2 family protein	0.61838626	3.81E-11	7.87E-11	1872.138433	1843.830497	1991.627689	2776.653935	2857.089064	3127.001967
SAUSA300_0690	saeS	sensor histidine kinase SaeS	0.85599381	3.90E-25	1.21E-24	9519.293474	9098.215976	8976.021477	17501.84931	16804.4116	15637.92954
SAUSA300_0691	saeR	DNA-binding response regulator SaeR	1.297008098	4.34E-42	1.91E-41	5407.447357	5424.995163	5662.391304	14453.05777	12022.251	14056.42372
SAUSA300_0692	saeQ	hypothetical protein	2.148993196	1.24E-72	8.39E-72	1837.846258	2112.778851	2123.523562	10395.44366	7833.016306	8717.260074
SAUSA300_0693	saeP	hypothetical protein	3.302362261	7.54E-87	5.87E-86	1385.618199	1440.407965	1795.813046	20090.34561	13144.15983	12362.02272
SAUSA300_0694	SAUSA300_0694	hypothetical protein	-1.126467068	3.73E-21	1.05E-20	1132.713408	1254.490646	1089.662831	563.409872	549.3284163	480.777769
SAUSA300_0695	queE	radical activating enzyme family protein	-1.443669349	1.60E-33	6.10E-33	1434.913201	1790.582333	1486.365035	580.4184719	572.5804127	580.0476727
SAUSA300_0696	queD	6-pyruvoyl tetrahydrobiopterin synthase-like protein	-1.572178312	1.83E-40	7.90E-40	976.2553591	953.0518868	938.4898685	297.6504984	332.3097827	333.8193821
SAUSA300_0697	queC	exsB protein	-1.962995532	1.42E-27	4.71E-27	763.0008954	888.9735876	774.1273186	270.0115236	156.9509761	196.5933387
SAUSA300_0698	pabA	para-aminobenzoate synthase, glutamine amidotransferase, component II	0.231764362	0.328757035	0.365208302	112.5211995	117.3264633	90.29794411	129.6905743	145.3249778	101.2163724
SAUSA300_0699	pabB	chorismate-binding domain-containing protein	-0.622464065	9.31E-06	1.50E-05	786.5767658	786.0873044	737.6023075	592.1118844	481.5100933	428.2231141
SAUSA300_0700	pabC	hypothetical protein	-0.619596597	2.10E-06	3.46E-06	563.6776278	565.8745578	633.1001924	414.5846228	363.3124446	369.829053
SAUSA300_0701	SAUSA300_0701	hypothetical protein	-0.226392074	0.069008875	0.083440026	1315.962218	1252.685624	1297.652478	1296.905743	1018.243678	990.7525684
SAUSA300_0702	SAUSA300_0702	hypothetical protein	-0.21619331	0.014536083	0.018936585	2539.764216	2358.261913	2581.100784	2118.633726	2114.962844	2203.402569
SAUSA300_0703	ltaS	sulfatase family protein	0.221371257	0.041384256	0.051509565	26273.16426	24652.99748	26142.77669	33478.23981	30922.24879	25450.07826
SAUSA300_0704	SAUSA300_0704	ABC transporter ATP-binding protein	0.343719957	0.001728702	0.002426654	3180.599238	3215.647607	3943.686615	4580.628563	4078.787712	4462.279495
SAUSA300_0705	recQ	ATP-dependent DNA helicase RecQ	-0.021314939	0.809930528	0.833098603	5652.850735	5656.038044	6322.885255	5515.038521	5976.731922	5880.281943
SAUSA300_0706	opuBA	putative osmoprotectant ABC transporter ATP-binding protein	0.598397069	3.61E-07	6.24E-07	1713.537123	1547.806805	1791.754711	2290.8458	2436.615462	2920.676285
SAUSA300_0707	opuBB	osmoprotectant ABC transporter permease	-0.180721118	0.045425198	0.056223783	4619.798961	4121.768908	4789.849372	3991.705791	3978.02906	3966.903211
SAUSA300_0708	hisC2	histidinol-phosphate aminotransferase	1.805081817	1.03E-73	7.08E-73	634.4052389	658.8332172	699.0481291	2274.900238	2243.817658	2443.791453
SAUSA300_0709	SAUSA300_0709	hypothetical protein	2.111587197	2.69E-104	2.60E-103	973.0404677	877.2409413	863.410679	3687.677068	3945.088732	4089.530739
SAUSA300_0710	SAUSA300_0710	hypothetical protein	2.074101457	4.10E-28	1.38E-27	71.79924156	80.32350183	87.25419318	321.0373233	313.9019521	373.7219904
SAUSA300_0711	bmrU	hypothetical protein	0.892625342	1.71E-25	5.35E-25	2749.803789	2674.140853	2619.654963	4681.617125	5147.410715	5102.667698
SAUSA300_0712	dtpT	amino acid/peptide transporter (peptide:H+ symporter)	-0.757334041	6.72E-24	2.02E-23	17943.38061	18934.68616	18632.82858	10913.14292	10693.01187	11234.0441
SAUSA300_0713	folE	7-cyano-7-deazaguanine reductase	-1.320645658	1.50E-30	5.41E-30	1337.394828	1210.267595	1404.18376	554.9055721	536.7335848	490.5101125
SAUSA300_0714	SAUSA300_0714	integral membrane protein	-0.493638013	7.51E-07	1.27E-06	1388.83309	1269.833338	1408.242095	948.229445	963.0201865	976.1540532
SAUSA300_0715	nrdI	ribonucleotide reductase stimulatory protein	2.156290742	3.75E-78	2.72E-77	2751.94705	2984.604725	3309.571839	11687.03421	13553.97627	15084.15919
SAUSA300_0716	mrdE	ribonucleotide-diphosphate reductase subunit alpha	1.827223163	1.49E-91	1.23E-90	28117.4403	28208.89183	31815.31383	100896.0777	111462.3203	100413.4541
SAUSA300_0717	nrdF	ribonucleotide-diphosphate reductase subunit beta	1.514326769	7.09E-75	4.91E-74	15124.99247	14758.76658	16223.19243	41556.26173	45488.65573	44663.6708
SAUSA300_0718	sstA	iron compound ABC transporter permease	-1.662722874	1.34E-11	2.81E-11	234.6870732	210.2851228	148.1292117	68.03439964	62.00532388	57.42082666
SAUSA300_0719	sstB	iron compound ABC transporter permease	-2.428173691	1.90E-20	5.22E-20	298.9849014	203.0650327	225.2375684	45.71061226	57.16115795	32.11673355
SAUSA300_0720	sstC	putative iron compound ABC transporter ATP-binding protein	-4.453868999	1.80E-53	9.62E-53	401.8614266	282.4860233	349.0167727	20.19771239	14.53249778	12.65204655
SAUSA300_0721	sstD	transferrin receptor	-6.616861914	3.45E-301	1.53E-299	4658.377658	3758.056872	3738.740719	35.08023732	37.78449424	50.60818621
SAUSA300_0722	murB	UDP-N-acetylenolpyruvoylglucosamine reductase	-0.339511496	0.001059001	0.001509983	2525.83302	2955.724365	2826.630026	2372.699688	2145.965506	2049.631541
SAUSA300_0723	SAUSA300_0723	hypothetical protein	0.277646282	0.175783687	0.202560218	147.885005	185.0148076	180.5958882	212.6074989	245.114796	165.4498395
SAUSA300_0724	SAUSA300_0724	hypothetical protein	-0.282471628	0.022408132	0.028595695	1024.47873	1033.375389	1015.598225	765.386996	782.817214	978.1005219
SAUSA300_0725	SAUSA300_0725	hypothetical protein	-0.035493984	0.788161276	0.815499941	668.6974139	593.8524068	733.5439729	583.6075844	699.49756	662.7725924
SAUSA300_0726	SAUSA300_0726	glycerate kinase family protein	-0.653309234	3.23E-11	6.72E-11	1811.055496	2021.625214	1948.000592	1157.647831	1241.075311	1276.883467
SAUSA300_0727	pepT	peptidase T	0.336440834	0.000209567	0.000310798	5748.225847	5979.137074	5596.443367	7963.213871	6977.536603	6935.267979
SAUSA300_0728	SAUSA300_0728	hypothetical protein	0.368149678	0.003622275	0.004967854	488.6634948	604.6825418	521.4959918	704.7938588	712.0923914	669.5852329
SAUSA300_0729	SAUSA300_0729	hypothetical protein	0.611537048	2.80E-05	4.35E-05	340.7784898	378.1522165	447.431386	652.7050216	550.2972494	580.0476727
SAUSA300_0730	gdpS	GGDEF domain-containing protein	-1.287160442	1.54E-34	5.98E-34	2829.104444	3057.708137	2552.692442	1218.240969	1144.191992	1096.835113
SAUSA300_0731	tagO	glycosyl transferase, group 4 family protein	-1.093450915	1.19E-31	4.41E-31	2508.686933	2802.297451	2553.707026	1241.627793	1233.324645	1211.676766
SAUSA300_0732	SAUSA300_0732	hypothetical protein	0.092265284	0.348183164	0.385645909	1269.882108	1243.660511	1192.135779	1266.077656	1396.088621	1287.589045
SAUSA300_0733	fakB1	degV family protein	-0.919319543	1.07E-23	3.18E-23	4759.110922	5076.625818	4615.340986	2682.043598	2372.672472	2587.830137
SAUSA300_0734	comFA	putative comf operon protein 1	-1.154095552	5.37E-05	8.23E-05	106.0914166	110.1063733	121.750037	47.83668725	36.81566105	67.15317016
SAUSA300_0735	comFC	hypothetical protein	-0.499417649	0.097935223	0.116325773	67.51271968	86.64108062	81.16669133	65.90832465	39.72216061	61.31376406
SAUSA300_0736	raiA	ribosomal subunit interface protein	-0.965581235	5.39E-17	1.35E-16	51002.10901	42660.80458	37449.2968	21311.77569	23503.89308	22322.10305
SAUSA300_0737	secA	preprotein translocase subunit SecA	-0.899215964	2.75E-31	1.01E-30	21935.20411	23588.93671	23315.13208	11999.56724	12248.95797	12661.77889
SAUSA300_0739	SAUSA300_0739	LysM domain-containing protein	0.022450298	0.912665863	0.923928998	145.7417441	143.4992898	157.2604645	144.5730992	178.2653062	130.4134029
SAUSA300_0740	SAUSA300_0740	hypothetical protein	0.342693866	0.018723929	0.024022636	385.7869696	304.1462934	378.4396983	428.4041102	469.884095	454.5004415
SAUSA300_0741	uvrB	excinuclease ABC subunit B	0.420377803	8.16E-08	1.47E-07	4029.330571	4125.378953	4199.361693	5672.36807	5448.717836	5413.129455
SAUSA300_0742	uvrA	excinuclease ABC subunit A	-0.383555594	8.11E-07	1.37E-06	10790.24721	11557.55915	11472.91182	8739.231241	8404.627885	8782.466775
SAUSA300_0743	hprK	HPr kinase/phosphorylase	0.694616414	8.24E-18	2.11E-17	4244.728296	3863.650689	4034.999143	6542.995778	6581.28383	6526.509552
SAUSA300_0744	lgt	prolipoprotein diacylglyceryl transferase	0.302603027	0.001064169	0.001516528	2427.243017	2592.012329	2670.384145	3375.144045	3012.102374	3098.778171
SAUSA300_0745	SAUSA300_0745	putative acetyltransferase	-0.148966958	0.167406769	0.193161656	1653.525817	2051.408086	1896.256826	1748.696678	1670.268412	1635.033708
SAUSA300_0746	SAUSA300_0746	TPR domain-containing protein	-0.212009041	0.064413199	0.078171358	3970.390895	4288.733491	4067.465819	4003.399204	3638.937445	3001.454736
SAUSA300_0747	trxB	thioredoxin-disulfide reductase	-0.149638563	0.103742973	0.122724337	13508.97372	14766.88918	15217.74004	12517.2665	12525.07542	14166.3992
SAUSA300_0748	rapZ	hypothetical protein	0.503413516	2.85E-09	5.47E-09	2631.924437	2561.326946	2516.167431	3675.983656	3473.266971	3779.068981
SAUSA300_0749	SAUSA300_0749	hypothetical protein	0.378268663	0.000150722	0.000225567	4748.394617	5004.424917	5355.987044	6174.121767	6196.657055	7267.140892
SAUSA300_0750	whiA	hypothetical protein	0.17388617	0.043888547	0.054471601	5048.451149	4646.127948	5271.776602	5515.038521	5590.167481	5776.145868
SAUSA300_0751	SAUSA300_0751	tRNA-Arg	-0.241483005	0.559140635	0.59664397	36.43543602	35.197939	24.3500074	30.82808734	27.1273292	23.3576244
SAUSA300_0752	clpP	ATP-dependent Clp protease proteolytic subunit	-1.251676272	1.93E-56	1.07E-55	14217.32146	13334.60381	13493.96243	5516.101558	5876.942104	5843.299038
SAUSA300_0753	SAUSA300_0753	hypothetical protein	0.262417199	0.001514073	0.002132211	2863.396619	2948.504275	2876.344624	3520.780181	3572.087955	3329.434712
SAUSA300_0754	SAUSA300_0754	hypothetical protein	0.468231858	0.021828084	0.02788259	677.2704577	415.155178	427.1397131	617.6247842	600.6765751	881.7503212
SAUSA300_0755	gapR	glycolytic operon regulator	-2.932824733	8.14E-166	1.44E-164	96680.35784	89219.55528	81086.53922	10887.63002	13149.97283	10925.52881
SAUSA300_0756	gapA	glyceraldehyde-3-phosphate dehydrogenase, type I	-2.079131553	3.66E-158	6.08E-157	241840.2066	260755.3572	247479.271	56645.01593	60681.89775	60182.86574
SAUSA300_0757	pgk	phosphoglycerate kinase	-2.356937879	3.68E-168	6.66E-167	84294.45285	89133.81671	85098.20294	16164.54814	18232.47172	16068.09912
SAUSA300_0758	tpiA	triosephosphate isomerase	-2.180360884	1.23E-147	1.84E-146	79481.76041	82336.10193	82807.27308	16997.96954	19455.1392	17515.2986
SAUSA300_0759	gpmI	phosphoglyceromutase	-2.145336418	1.29E-132	1.62E-131	128024.4775	134550.8907	129104.7538	27810.12389	32284.42825	28440.82741
SAUSA300_0760	eno	phosphopyruvate hydratase	-1.229745982	4.12E-37	1.68E-36	146085.7374	171561.0723	159955.1986	72220.64129	69321.9521	62105.00358
SAUSA300_0761	SAUSA300_0761	hypothetical protein	0.988490044	3.24E-19	8.65E-19	1527.073421	1772.532108	1451.869191	3350.694182	3195.211846	2885.639848
SAUSA300_0762	secG	preprotein translocase subunit SecG	-0.694929276	2.07E-07	3.63E-07	3522.449358	2821.250188	2550.663275	2016.582127	1847.564885	1630.167536
SAUSA300_0763	est	carboxylesterase	-0.639609732	5.42E-11	1.11E-10	2826.961183	3146.15424	3037.663423	1853.93739	1840.783053	2089.53415
SAUSA300_0764	rnr	ribonuclease R	-0.725781794	7.19E-18	1.84E-17	14738.13387	16477.14801	15984.76527	9551.391887	9115.751444	9874.435716
SAUSA300_0765	smpB	SsrA-binding protein	-0.375686558	0.000393146	0.000573019	2284.716164	2793.272339	2466.452833	2039.968952	1935.728705	1841.35939
SAUSA300_0766	ssrA	10Sa RNA	0.797808286	9.95E-09	1.86E-08	293628.8923	251978.4353	206156.2939	507705.6443	421795.091	377408.6022
SAUSA300_0767	SAUSA300_0767	hypothetical protein	1.224506402	1.90E-25	5.96E-25	932.3185098	788.7948381	964.8690432	2189.857238	2196.344832	1887.101405
SAUSA300_0768	SAUSA300_0768	hypothetical protein	1.723478356	1.83E-44	8.47E-44	453.2996893	370.0296151	473.8105606	1431.911505	1369.930124	1476.396509
SAUSA300_0769	SAUSA300_0769	hypothetical protein	0.969122709	1.94E-14	4.49E-14	893.7398129	744.5717866	671.6543708	1414.902905	1502.660271	1601.94374
SAUSA300_0770	SAUSA300_0770	hypothetical protein	0.585712782	0.086827094	0.103836503	30.00565319	34.29542775	43.62709659	55.27794971	60.06765751	46.71524881
SAUSA300_0771	SAUSA300_0771	acetyltransferase	-0.774781685	2.36E-05	3.70E-05	257.1913131	224.7253029	214.0771484	128.6275368	131.7613132	145.9851525
SAUSA300_0772	clfA	clumping factor A	2.694585195	5.49E-149	8.38E-148	18212.35986	17626.04484	16928.32806	101989.9433	109565.345	130036.7612
SAUSA300_0773	vwb	putative staphylocoagulase	-1.528488621	2.58E-11	5.39E-11	181.1055496	242.775528	179.5813046	78.66477459	64.91182344	66.17993581
SAUSA300_0774	empbp	secretory extracellular matrix and plasma binding protein	0.416908384	0.135014079	0.157867241	75.01413297	102.8862832	76.09377312	152.0143617	96.88331856	91.48402891
SAUSA300_0775	SAUSA300_0775	hypothetical protein	-3.569528834	1.19E-26	3.88E-26	214.3260942	249.995618	154.2167135	21.26074989	22.28316327	8.759109151
SAUSA300_0776	nuc	thermonuclease	2.647770698	3.25E-156	5.33E-155	596.8981724	625.4403007	551.933501	3925.797467	3602.121784	3597.074158
SAUSA300_0777	cspC	cold shock protein	0.026311522	0.837430267	0.855684878	24779.31138	24720.68583	19661.61639	27624.09233	21735.77252	21076.36309
SAUSA300_0778	SAUSA300_0778	hypothetical protein	0.186993079	0.255208688	0.287767528	445.798276	318.5864735	373.3667801	377.3783105	475.6970941	439.9019263
SAUSA300_0779	SAUSA300_0779	hypothetical protein	0.055553411	0.742670788	0.773001911	369.7125125	258.1182193	350.0313564	349.7393357	347.8111136	317.2743981
SAUSA300_0780	lnsA	hypothetical protein	-0.039447468	0.80169828	0.826574228	290.4118577	245.4830618	287.1271706	253.0029237	264.4914597	282.2379615
SAUSA300_0781	SAUSA300_0781	hypothetical protein	-0.283514381	0.009856512	0.013027867	2913.763251	2815.83512	3161.442627	2116.507651	2551.906611	2634.545386
SAUSA300_0782	SAUSA300_0782	hypothetical protein	-0.164688973	0.146361914	0.170150586	5006.657561	4265.268198	4705.63893	3574.995094	4386.876665	4505.101807
SAUSA300_0783	SAUSA300_0783	phosphoglycerate mutase family protein	0.159962574	0.275613201	0.308785596	395.4316438	388.0798403	445.4022187	520.8883723	402.065772	450.6075041
SAUSA300_0784	SAUSA300_0784	LysE/YggA family protein	2.336484278	1.45E-130	1.79E-129	655.8378483	699.4462238	633.1001924	3280.533708	3255.279504	3511.429535
SAUSA300_0785	SAUSA300_0785	acetyltransferase	-0.823168884	3.33E-13	7.39E-13	3292.048807	3165.106976	2555.736193	1681.725316	1682.863243	1729.43744
SAUSA300_0786	ohr	OsmC/Ohr family protein	1.446482606	6.83E-31	2.49E-30	591.54002	477.4284547	536.7147464	1373.444443	1381.556123	1616.542256
SAUSA300_0787	aroD	3-dehydroquinate dehydratase	-0.047557563	0.777411639	0.805329736	217.5409856	249.0931068	274.9521669	254.0659612	244.1459628	219.9509631
SAUSA300_0788	SAUSA300_0788	nitroreductase family protein	0.659099098	1.50E-08	2.79E-08	734.0668727	685.9085549	643.2460288	1029.020295	1036.651509	1191.238845
SAUSA300_0789	SAUSA300_0789	putative thioredoxin	-0.245633648	0.101228068	0.120019728	1896.785934	2080.288446	2033.225618	2078.238302	1697.395741	1295.37492
SAUSA300_0790	SAUSA300_0790	hypothetical protein	-0.906946797	6.57E-17	1.64E-16	4005.754701	3531.526547	3446.540631	1901.774077	2166.311003	1788.804736
SAUSA300_0791	gcvH	glycine cleavage system protein H	-0.410909603	2.76E-05	4.29E-05	10709.87493	8986.304581	9001.386069	7412.560448	7302.09572	6869.088043
SAUSA300_0792	SAUSA300_0792	hypothetical protein	-0.210681703	0.538789809	0.577039269	46.08011026	52.34565287	47.68543116	32.95416233	53.28582521	39.90260835
SAUSA300_0793	SAUSA300_0793	hypothetical protein	0.17537631	0.225376209	0.255887781	1015.905687	1146.189296	1164.742021	1451.04618	1320.519632	986.859631
SAUSA300_0794	SAUSA300_0794	TOPRIM domain-containing protein	1.150113458	3.02E-20	8.27E-20	499.3797995	562.2645128	583.3855939	1293.716631	1286.610471	1072.504254
SAUSA300_0795	SAUSA300_0795	hypothetical protein	0.787054799	5.32E-10	1.06E-09	333.2770765	352.8819013	341.9146872	592.1118844	624.8974047	557.6632826
SAUSA300_0796	metN	ABC transporter ATP-binding protein	2.354207611	2.40E-14	5.53E-14	2342.58421	2389.849807	2598.348706	16766.22736	7655.719833	13061.77821
SAUSA300_0797	metP	ABC transporter permease	3.089646517	4.75E-26	1.52E-25	1379.188416	1527.049046	1621.304659	16708.82334	8056.816772	13778.07869
SAUSA300_0798	metQ	ABC transporter substrate-binding protein	3.337661993	1.47E-26	4.76E-26	3258.828263	2853.740593	3117.815531	43631.31092	21004.30346	28679.26983
SAUSA300_0799	int3	integrase	-0.712206126	2.80E-06	4.61E-06	1046.98297	959.3694656	925.3002812	737.7480211	491.1984251	561.55622
SAUSA300_0800	sek	enterotoxin K	0.561180908	1.31E-05	2.07E-05	607.6144771	601.9750081	633.1001924	973.7423449	975.6150179	769.8283709
SAUSA300_0801	seq	enterotoxin Q	1.363459953	1.53E-25	4.82E-25	290.4118577	323.0990298	303.3605088	865.3125204	732.4378883	763.9889648
SAUSA300_0802	SAUSA300_0802	hypothetical protein	2.340067723	1.69E-89	1.36E-88	295.77001	296.9262034	262.7771632	1468.05478	1364.117125	1500.727368
SAUSA300_0803	SAUSA300_0803	Cro/CI family transcriptional regulator	1.546541092	8.28E-25	2.54E-24	309.7012061	301.4387597	288.1417542	807.9084957	766.3470498	1052.066332
SAUSA300_0804	SAUSA300_0804	putative transcriptional regulator	-0.027832322	0.936453037	0.944367738	57.86804544	38.80798403	59.86043486	68.03439964	40.6909938	44.76878011
SAUSA300_0805	SAUSA300_0805	pathogenicity island protein	0.135291518	0.557056361	0.59466163	122.1658737	98.37372695	108.5604497	119.0601994	101.7274845	140.1457464
SAUSA300_0806	SAUSA300_0806	hypothetical protein	0.589329426	0.102455161	0.121255545	45.00847978	27.97784895	29.42292561	58.46706219	44.56632654	50.60818621
SAUSA300_0807	SAUSA300_0807	hypothetical protein	0.305991322	0.195080806	0.223131641	189.6785934	121.8390196	116.6771188	169.0229616	204.4238022	154.7442617
SAUSA300_0808	SAUSA300_0808	hypothetical protein	0.061163495	0.818752895	0.840323594	75.01413297	81.22601308	81.16669133	64.84528716	83.31965397	99.26990371
SAUSA300_0809	SAUSA300_0809	putative DNA primase	0.269297395	0.07325413	0.088410157	817.6540494	550.5318664	652.3772816	834.4844331	754.7210516	843.7941815
SAUSA300_0810	SAUSA300_0810	hypothetical protein	-0.001131385	0.996359077	0.997118787	172.5325058	102.8862832	106.5312824	123.3123494	124.9794809	132.3598716
SAUSA300_0811	SAUSA300_0811	hypothetical protein	-0.761021972	0.003448461	0.004739377	128.5956565	92.95865942	108.5604497	56.3409872	72.66248892	65.20670146
SAUSA300_0812	SAUSA300_0812	hypothetical protein	-0.413000937	0.000264353	0.000389408	955.8943802	894.3886552	938.4898685	731.3697961	729.5313888	633.5755619
SAUSA300_0813	SAUSA300_0813	hypothetical protein	-0.849834234	4.60E-05	7.07E-05	272.1941397	214.797679	237.4125721	114.8080494	167.6081411	118.7345907
SAUSA300_0814	SAUSA300_0814	hypothetical protein	-1.142111243	7.25E-22	2.07E-21	2728.371179	2416.022634	2078.881882	1151.269606	1054.090506	1067.638082
SAUSA300_0815	ear	Ear protein	-1.539960675	2.66E-11	5.56E-11	212.1828333	208.4801002	266.8354977	68.03439964	66.84948981	101.2163724
SAUSA300_0816	SAUSA300_0816	CsbD-like superfamily protein	0.561019452	0.000373758	0.00054567	20052.34937	16154.04898	15687.49227	19495.04461	24988.14552	32073.91124
SAUSA300_0817	SAUSA300_0817	hypothetical protein	-0.057418573	0.501398468	0.540744034	4096.843291	4196.677343	3968.036622	4074.622716	3694.160937	4015.564929
SAUSA300_0818	sufC	FeS assembly ATPase SufC	-0.83624529	3.00E-12	6.44E-12	8246.196475	8230.000148	8536.706761	4415.857752	4020.65772	5572.739889
SAUSA300_0819	sufD	FeS assembly protein SufD	-1.516884668	3.76E-50	1.91E-49	20171.30036	24276.65029	24047.66147	8571.271317	7508.457189	7856.920908
SAUSA300_0820	sufS	SufS subfamily cysteine desulfurase	-1.316142918	9.89E-51	5.10E-50	20521.72352	23168.36646	23062.50076	9353.666913	8533.482699	8922.612522
SAUSA300_0821	sufU	NifU family SUF system FeS assembly protein	-1.488763259	1.69E-45	7.96E-45	8205.474517	8964.64431	9009.502738	3075.367471	2763.112245	3490.01838
SAUSA300_0822	sufB	FeS assembly protein SufB	-0.659463987	6.67E-18	1.71E-17	22375.64424	24341.6311	23604.28842	14599.75695	14915.18689	15007.27368
SAUSA300_0823	SAUSA300_0823	hypothetical protein	0.731414931	0.011503401	0.015136054	47.15174073	49.63811911	47.68543116	65.90832465	92.03915264	81.75168541
SAUSA300_0824	mpfB	hypothetical protein	0.146680556	0.299944493	0.334901869	624.7605646	730.1316065	750.7918948	699.4786713	716.9365574	914.8402891
SAUSA300_0825	SAUSA300_0825	2-nitropropane dioxygenase family oxidoreductase	0.158852529	0.263357682	0.296065917	420.0791447	448.5480945	490.0438989	479.42991	460.1957632	577.1279696
SAUSA300_0826	SAUSA300_0826	hypothetical protein	0.532549735	4.65E-07	7.98E-07	1124.140364	1059.548215	941.5336194	1501.008942	1472.626442	1546.469382
SAUSA300_0827	SAUSA300_0827	hypothetical protein	-0.416897415	0.000330462	0.000484616	1231.303411	1397.989936	1390.994173	1121.504557	924.2668591	967.394944
SAUSA300_0828	SAUSA300_0828	5'-nucleotidase family protein	-0.27025825	0.014692605	0.019121512	3069.149669	3197.597382	2971.715486	2786.221273	2690.449757	2184.911116
SAUSA300_0829	lipA	lipoyl synthase	-0.332479321	9.14E-05	0.000138461	6829.500992	7117.203768	6926.562521	5878.597344	5515.567326	5184.419383
SAUSA300_0830	SAUSA300_0830	hypothetical protein	-0.844046471	6.34E-05	9.66E-05	930.1752489	740.9617416	699.0481291	510.2579973	532.8582521	277.3717898
SAUSA300_0831	SAUSA300_0831	hypothetical protein	0.695965019	0.000315994	0.000463658	127.5240261	143.4992898	130.8812898	198.7880115	199.5796362	253.040931
SAUSA300_0832	SAUSA300_0832	hypothetical protein	-0.140668488	0.165377376	0.191072012	2730.51444	2393.459852	2475.584086	2104.814239	2347.482809	2438.925281
SAUSA300_0833	nagD	hypothetical protein	-0.214180909	0.011273038	0.01484783	4329.387103	4219.240124	4444.890934	3692.992256	3937.338066	3569.823596
SAUSA300_0834	SAUSA300_0834	D-isomer specific 2-hydroxyacid dehydrogenase	-0.356299347	1.08E-05	1.73E-05	6360.126846	6756.199266	6827.133325	5001.591411	5256.888865	5320.672192
SAUSA300_0835	dltA	D-alanine--poly(phosphoribitol) ligase subunit 1	-1.639959211	2.24E-58	1.29E-57	15521.49574	17253.30769	15943.16734	5594.766333	5466.156833	4572.254977
SAUSA300_0836	dltB	dltB protein	-1.643874629	2.05E-51	1.07E-50	15480.77378	16765.0491	14161.55847	5311.99836	5226.855037	4312.401405
SAUSA300_0837	dltC	D-alanine--poly(phosphoribitol) ligase subunit 2	-1.859154207	6.54E-71	4.34E-70	6530.516091	6810.349941	6390.862359	1927.286977	1941.541704	1570.800241
SAUSA300_0838	dltD	D-alanine-activating enzyme/D-alanine-D-alanyl, dltD protein	-1.654010319	3.07E-38	1.28E-37	30034.58721	28049.14734	24693.95125	9628.993624	9578.853706	7095.851647
SAUSA300_0839	nfu	hypothetical protein	0.312518889	0.008787668	0.011650318	1238.804825	1162.434498	1274.317054	1588.178017	1301.142968	1674.936317
SAUSA300_0840	SAUSA300_0840	hypothetical protein	0.190279882	0.119463585	0.140372386	796.22144	722.0090052	687.887709	839.7996206	916.5161936	760.0960274
SAUSA300_0841	SAUSA300_0841	hypothetical protein	1.262892983	5.67E-49	2.83E-48	3209.533261	3475.570849	3186.807218	8205.586419	7983.18545	7505.583308
SAUSA300_0842	SAUSA300_0842	hypothetical protein	1.607163418	2.39E-32	8.93E-32	398.6465352	384.4697953	409.8917912	1095.991657	1112.220497	1424.815089
SAUSA300_0843	sufA	hypothetical protein	1.786660908	1.11E-86	8.61E-86	830.5136151	806.8450633	853.2648426	2941.424747	2850.307232	2799.995225
SAUSA300_0844	ndh2	hypothetical protein	-1.778499572	3.86E-65	2.43E-64	35764.59534	43143.6481	39898.50171	11985.74775	12302.24379	10343.53467
SAUSA300_0845	ampA	cytosol aminopeptidase	0.919160647	4.99E-19	1.32E-18	2309.363665	2275.230878	2522.254933	4765.597087	4693.996784	3979.555258
SAUSA300_0846	SAUSA300_0846	Na+/H+ antiporter family protein	-4.107278923	7.52E-180	1.45E-178	8132.603645	8231.80517	8927.321463	592.1118844	510.5750888	365.9361156
SAUSA300_0847	SAUSA300_0847	hypothetical protein	-2.363458456	2.24E-144	3.20E-143	5842.529328	6016.140036	6615.085343	1150.206569	1234.293479	1204.864125
SAUSA300_0848	SAUSA300_0848	hypothetical protein	-1.921701023	1.37E-16	3.39E-16	363.2827297	351.97939	252.6313268	62.71921217	108.5093168	83.69815411
SAUSA300_0849	mnhG	putative monovalent cation/H+ antiporter subunit G	-1.410663339	2.44E-49	1.23E-48	3496.730227	3291.458552	3496.255229	1396.831268	1213.947982	1258.392015
SAUSA300_0850	mnhF	putative monovalent cation/H+ antiporter subunit F	-0.996239659	3.79E-15	8.97E-15	1719.966906	2196.712398	2052.502707	1114.063294	900.0460295	980.0469906
SAUSA300_0851	mnhE	putative monovalent cation/H+ antiporter subunit E	-1.181664417	1.27E-38	5.32E-38	5198.479415	5672.283247	5546.728769	2550.226949	2441.459628	2247.198114
SAUSA300_0852	mnhD	putative monovalent cation/H+ antiporter subunit D	-0.658387938	3.57E-12	7.64E-12	13390.02274	15795.75201	15195.4192	9970.22866	9118.657943	9032.588003
SAUSA300_0853	mnhC	putative monovalent cation/H+ antiporter subunit C	-0.697788831	5.27E-15	1.24E-14	4360.464387	4827.532711	4676.216004	2995.639659	2714.670586	2838.924599
SAUSA300_0854	mnhB	putative monovalent cation/H+ antiporter subunit B	-0.777872676	2.17E-17	5.49E-17	3853.583174	3952.096792	4085.728325	2283.404538	2163.404504	2488.560233
SAUSA300_0855	mnhA	monovalent cation/H+ antiporter subunit A	-0.374722723	2.20E-06	3.63E-06	24434.24637	24257.69755	24337.8324	19237.78954	19496.79903	17590.23764
SAUSA300_0856	kapB	hypothetical protein	1.272479929	4.32E-21	1.21E-20	322.5607718	323.0990298	326.6959326	877.0059329	783.7860472	689.0499199
SAUSA300_0857	ppiB	hypothetical protein	-1.038520347	3.17E-28	1.08E-27	6604.458593	6733.636484	7075.706317	3424.043769	3523.646296	2990.749158
SAUSA300_0858	SAUSA300_0858	hypothetical protein	0.903659157	9.30E-10	1.83E-09	4251.158079	3523.403945	2933.161308	5956.199081	7974.465951	6099.259672
SAUSA300_0859	SAUSA300_0859	NADH-dependent flavin oxidoreductase	1.451621208	1.10E-37	4.49E-37	1024.47873	943.124263	1132.275344	2560.857324	2828.024069	3086.126124
SAUSA300_0860	rocD2	ornithine--oxo-acid transaminase	2.858134637	2.74E-184	5.72E-183	2769.093137	3087.491008	2520.225766	21377.68401	19982.18445	19391.69443
SAUSA300_0861	gudB	NAD-specific glutamate dehydrogenase	1.889181932	5.02E-113	5.32E-112	9062.778894	9329.258858	8600.62553	35515.01965	32410.37656	32066.12537
SAUSA300_0862	glpQ	glycerophosphoryl diester phosphodiesterase	0.774571844	2.17E-08	4.01E-08	423.2940361	500.8937473	495.1168171	931.2208451	743.0950534	756.20309
SAUSA300_0863	argH	argininosuccinate lyase	-2.654721375	3.80E-56	2.10E-55	8368.362349	9413.192405	12552.42881	1757.200978	1847.564885	1212.65
SAUSA300_0864	argG	argininosuccinate synthase	-2.138981324	1.07E-42	4.80E-42	5327.075072	6129.856454	7968.539921	1609.438767	1613.107254	1188.319141
SAUSA300_0865	pgi	glucose-6-phosphate isomerase	-1.616034133	8.89E-110	9.12E-109	34074.63409	34914.55047	34857.03559	10985.42947	11461.29659	11430.63744
SAUSA300_0866	SAUSA300_0866	hypothetical protein	0.925257521	7.77E-12	1.65E-11	578.6804544	752.6943879	798.477326	1324.544718	1449.374446	1272.99053
SAUSA300_0867	spsA	signal peptidase IA	0.744802221	1.79E-13	4.01E-13	881.9518777	897.9987002	896.8919392	1431.911505	1607.294255	1446.226244
SAUSA300_0868	spsB	signal peptidase IB	0.005195468	0.95989462	0.966522201	1634.236468	1657.010667	1605.071321	1740.192378	1710.959406	1463.744463
SAUSA300_0869	rexB	exonuclease RexB	0.558556145	5.60E-09	1.06E-08	5481.389859	4887.098454	5469.620412	7562.448735	8456.944877	7304.123798
SAUSA300_0870	rexA	exonuclease RexA	0.702880958	4.19E-20	1.14E-19	9412.130427	8973.669423	9160.6757	15173.7972	15293.03184	14370.77841
SAUSA300_0871	SAUSA300_0871	hypothetical protein	-0.417903945	1.30E-08	2.42E-08	17211.457	17628.75237	17872.90543	13320.92284	13325.33164	12810.68375
SAUSA300_0872	SAUSA300_0872	hypothetical protein	0.134271706	0.254381703	0.286958302	647.2648045	625.4403007	630.0564415	723.9285337	630.7104039	733.8187
SAUSA300_0873	cdr	coenzyme A disulfide reductase	-0.666822872	2.13E-18	5.52E-18	10912.41309	10850.89284	11232.4555	6999.038863	7096.703085	6688.066454
SAUSA300_0874	SAUSA300_0874	HAD family phosphatase	0.199259652	0.054166917	0.066195604	2830.176074	2462.953219	2623.713297	3325.181282	2966.567214	2797.075522
SAUSA300_0875	sufT	DNA methyltransferase	1.149420077	5.16E-38	2.13E-37	2924.479556	3416.005106	3197.967638	7069.199338	7064.73159	7029.671711
SAUSA300_0876	SAUSA300_0876	O-acetyltransferase	0.600570071	0.015720815	0.020388903	105.0197862	77.61596806	101.4583642	127.5644993	121.1041482	181.0215891
SAUSA300_0877	clpB	chaperone clpB	-0.523322915	3.48E-07	6.02E-07	10808.46493	9535.031425	10176.27393	6403.737866	6928.126111	7900.716454
SAUSA300_0878	SAUSA300_0878	LysR family transcriptional regulator	1.754668531	0.021345467	0.02730597	6.429782826	8.122601308	2.029167283	9.56733745	31.97149513	14.59851525
SAUSA300_0879	SAUSA300_0879	isopropylmalate synthase-like protein	0.605565081	0.477530956	0.517555227	8.573043769	3.610045026	13.18958734	18.0716374	1.937666371	18.49145265
SAUSA300_0880	SAUSA300_0880	hypothetical protein	0.748493247	0.195179323	0.223147092	9.64467424	12.63515759	9.131252775	17.00859991	17.43899734	18.49145265
SAUSA300_0881	SAUSA300_0881	hypothetical protein	0.460189226	0.190685	0.218389234	37.50706649	53.24816413	41.59792931	41.45846228	80.41315441	60.34052971
SAUSA300_0882	SAUSA300_0882	hypothetical protein	-1.455701771	4.47E-11	9.22E-11	255.0480521	199.4549877	187.6979737	76.5386996	69.75598937	87.59109151
SAUSA300_0883	SAUSA300_0883	putative surface protein	1.747417103	9.39E-38	3.86E-37	767.2874173	637.1729471	832.9731698	2155.840039	2506.371451	2844.764005
SAUSA300_0884	SAUSA300_0884	hypothetical protein	-0.66475222	7.82E-06	1.26E-05	1274.16863	1116.406424	952.6940395	706.9199338	808.97571	592.6997192
SAUSA300_0885	fabH	3-oxoacyl-(acyl carrier protein) synthase III	-2.97378559	6.47E-216	1.81E-214	13275.35828	15432.94249	15229.91504	1810.352853	1816.562223	1965.933387
SAUSA300_0886	fabF	3-oxoacyl-(acyl-carrier-protein) synthase II	-2.096417459	7.95E-143	1.09E-141	26109.2048	28660.14746	29182.46928	6465.394041	6438.865352	6726.995828
SAUSA300_0887	opp3B	oligopeptide ABC transporter permease	3.437737253	1.42E-271	5.31E-270	961.2525325	1178.679701	1070.385742	11945.35232	11579.49423	11287.57199
SAUSA300_0888	opp3C	oligopeptide ABC transporter permease	3.779760054	0	0	1607.445707	1774.33713	1785.667209	22060.15408	24186.92048	24741.56365
SAUSA300_0889	opp3D	oligopeptide ABC transporter ATP-binding protein	3.871476707	0	0	2552.623782	2458.440663	2464.423666	32179.20799	37372.74014	39853.94664
SAUSA300_0890	opp3F	oligopeptide ABC transporter ATP-binding protein	3.946883853	0	0	2024.30996	2046.89553	2151.931904	29220.77465	32520.82354	34227.67886
SAUSA300_0891	opp3A	oligopeptide ABC transporter substrate-binding protein	4.086559364	0	0	3728.202409	4017.077603	3954.847035	62526.80238	67394.94289	68874.82172
SAUSA300_0892	opp4A	oligopeptide ABC transporter oligopeptide-binding protein	1.759784157	1.07E-08	2.00E-08	42.86521884	37.90547277	24.3500074	103.114637	106.5716504	145.9851525
SAUSA300_0893	opp4F	oligopeptide ABC transporter ATP-binding protein	2.532068144	4.45E-08	8.10E-08	13.93119612	12.63515759	4.058334567	51.02579973	63.94299025	62.28699841
SAUSA300_0894	opp4D	oligopeptide ABC transporter ATP-binding protein	1.905444637	1.63E-11	3.42E-11	43.93684931	25.27031518	44.64168023	153.0773992	128.8548137	142.0922151
SAUSA300_0895	opp4B	oligopeptide ABC transporter permease	2.054972976	8.06E-25	2.47E-24	69.65598062	66.78583298	55.80210029	265.7593736	267.3979592	265.6929776
SAUSA300_0896	opp4C	oligopeptide ABC transporter permease	0.694606845	0.006969072	0.009290916	60.01130638	83.03103559	92.32711139	148.8252492	106.5716504	126.5204655
SAUSA300_0897	trpS	tryptophanyl-tRNA synthetase	-0.853471123	2.30E-22	6.65E-22	4453.696238	4164.186937	4405.322172	2547.037837	2306.791815	2354.253893
SAUSA300_0898	spxA	transcriptional regulator Spx	1.545698051	1.08E-35	4.29E-35	71446.67514	60387.93068	53416.81415	197269.9939	186811.3837	156749.1244
SAUSA300_0899	trfA	adaptor protein	0.277231352	0.000672117	0.000967274	6368.69989	6463.785619	6173.741459	7816.514696	7967.684119	7249.622674
SAUSA300_0900	SAUSA300_0900	putative competence protein	-0.043695767	0.927938871	0.93686136	35.36380555	18.05022513	18.26250555	26.57593736	21.31433008	21.4111557
SAUSA300_0901	SAUSA300_0901	putative competence protein	0.321946439	0.446620802	0.486061196	17.14608754	32.49040523	28.40834197	32.95416233	33.9091615	31.1434992
SAUSA300_0902	pepF	oligoendopeptidase F	-0.081546689	0.369411855	0.407439546	5174.903545	4547.754221	5247.426595	4803.866437	4756.970941	4584.907023
SAUSA300_0903	yjbH	hypothetical protein	-0.199008103	0.073189105	0.088372309	4512.635914	4060.398143	4121.238752	3467.628307	4238.645187	3350.845867
SAUSA300_0904	yjbI	hypothetical protein	0.373419815	0.0006354	0.000914934	1295.60124	1266.223293	1224.602455	1499.945905	1570.478594	1833.573516
SAUSA300_0905	SAUSA300_0905	hypothetical protein	0.201186234	0.091941661	0.109478274	783.3618743	763.524523	826.8856679	888.6993453	1016.306012	823.3562602
SAUSA300_0906	SAUSA300_0906	hypothetical protein	-0.718565609	3.21E-08	5.89E-08	985.9000334	990.0548483	939.5044521	595.3009969	673.339064	503.162159
SAUSA300_0907	relQ	GTP pyrophosphokinase	-0.599482241	1.45E-09	2.81E-09	1937.507892	2103.753739	2192.51525	1345.805468	1314.706633	1454.012119
SAUSA300_0908	ppnK	inorganic polyphosphate/ATP-NAD kinase	-0.67867906	1.28E-16	3.18E-16	4690.526572	4715.621315	4709.697264	2895.714135	3084.764863	2837.951365
SAUSA300_0909	SAUSA300_0909	RluA family pseudouridine synthase	-0.541432239	3.97E-08	7.26E-08	1921.433435	1783.362243	1944.956841	1228.871344	1381.556123	1270.070827
SAUSA300_0910	mgtE	magnesium transporter	-0.165055325	0.075849464	0.091458357	2592.27411	2850.130548	2978.817572	2425.851562	2513.153284	2572.258387
SAUSA300_0911	cpaA	transporter, monovalent cation:proton antiporter-2 (CPA2) family protein	-0.413534449	1.48E-06	2.45E-06	5691.429432	6144.296634	5830.812188	4610.393613	4496.354815	4158.630378
SAUSA300_0912	fabI	enoyl-(acyl carrier protein) reductase	-1.336900617	1.66E-46	7.97E-46	7500.341667	8285.955846	7730.112766	3376.207082	2934.595719	3000.481501
SAUSA300_0913	cozEa	hypothetical protein	-0.159235925	0.09182924	0.109469462	4730.176899	5127.166448	4971.459844	4837.883637	4340.372672	4103.15602
SAUSA300_0914	SAUSA300_0914	sodium:alanine symporter family protein	2.204678624	1.56E-110	1.60E-109	872.3072034	1000.884983	963.8544595	4376.525364	4103.008541	4605.344945
SAUSA300_0915	SAUSA300_0915	hypothetical protein	1.40642774	6.95E-26	2.20E-25	220.755877	241.8730167	237.4125721	582.5445469	634.5857366	639.414968
SAUSA300_0916	SAUSA300_0916	hypothetical protein	1.825587193	4.74E-86	3.67E-85	5813.595306	6414.1475	5307.287029	21125.74413	20236.01875	20798.01806
SAUSA300_0917	ltaA	hypothetical protein	-0.123716496	0.205894513	0.234682196	2919.121403	3366.366987	3423.205207	3027.530784	3058.606367	2826.272553
SAUSA300_0918	ugtP	diacylglycerol glucosyltransferase	0.352986688	4.44E-05	6.84E-05	3667.119472	3375.392099	3481.036474	4284.041102	4706.591616	4447.68098
SAUSA300_0919	murE	UDP-N-acetylmuramoylalanyl-D-glutamate--L-lysine ligase	-0.462966989	3.55E-05	5.49E-05	3554.598273	3937.656612	3953.832451	2852.129597	2387.204969	3065.688203
SAUSA300_0920	SAUSA300_0920	hypothetical protein	-1.084517937	2.60E-10	5.22E-10	443.655015	433.2054031	497.1459844	183.9054865	197.6419699	265.6929776
SAUSA300_0921	prfC	peptide chain release factor 3	-0.893946421	1.20E-25	3.78E-25	8849.52443	9747.12157	9608.107086	5271.602935	4818.007432	5090.015651
SAUSA300_0922	SAUSA300_0922	TerC family membrane protein	-1.168024486	1.23E-30	4.45E-30	2828.032813	3313.118822	2899.680048	1387.26393	1274.984472	1362.52809
SAUSA300_0923	htrA	serine protease	-0.803359209	3.52E-12	7.53E-12	1754.259081	1962.059472	2021.050614	1120.441519	966.8955193	1200.971188
SAUSA300_0924	ktrD	sodium transport family protein	-0.235850164	0.00618309	0.008285151	4215.794273	4438.550359	4437.788848	3585.625469	3587.589286	3944.518821
SAUSA300_0925	SAUSA300_0925	5' nucleotidase family protein	0.576213702	1.39E-08	2.59E-08	1287.028196	1411.527605	1421.431682	2000.636564	1928.946873	2214.108147
SAUSA300_0926	SAUSA300_0926	tRNA-Ser	0.999836339	0.443450523	0.483211965	2.143260942	0.902511256	3.043750925	5.315187472	5.812999114	0.97323435
SAUSA300_0927	SAUSA300_0927	tRNA-Asn	1.343629343	0.067226585	0.081510293	6.429782826	5.415067539	5.072918208	12.75644993	21.31433008	8.759109151
SAUSA300_0928	comK	competence transcription factor	4.475434379	5.33E-91	4.36E-90	26.79076178	24.36780392	28.40834197	535.7708972	568.70508	660.8261237
SAUSA300_0929	SAUSA300_0929	hypothetical protein	-1.043005996	2.20E-14	5.09E-14	7990.076792	7049.515424	5862.264281	2981.820172	3194.243013	3966.903211
SAUSA300_0930	lplA1	lipoate-protein ligase A family protein	-0.832384757	4.03E-14	9.20E-14	1847.490932	1694.91614	1667.975507	1068.352682	977.5526843	880.7770869
SAUSA300_0931	SAUSA300_0931	hypothetical protein	-0.821717931	1.24E-16	3.07E-16	2170.051704	2508.981293	2433.986156	1366.00318	1373.805457	1285.642577
SAUSA300_0932	SAUSA300_0932	hypothetical protein	-1.014667801	9.43E-21	2.62E-20	3328.484243	4129.89151	4048.18873	1993.195302	1882.44288	1820.921469
SAUSA300_0933	SAUSA300_0933	hypothetical protein	-0.08084715	0.727043126	0.759144076	280.7671834	205.7725665	149.1437953	182.842449	228.6446318	188.8074639
SAUSA300_0934	SAUSA300_0934	membrane protein	0.791041897	0.000514296	0.000742997	112.5211995	88.44610313	102.4729478	165.8338491	213.1433008	145.0119182
SAUSA300_0935	SAUSA300_0935	hypothetical protein	1.375894986	0.001163269	0.001650584	17.14608754	21.66027016	24.3500074	42.52149978	40.6909938	80.77845106
SAUSA300_0936	SAUSA300_0936	ABC transporter ATP-binding protein	0.976418254	5.95E-05	9.09E-05	63.22619779	64.07829921	73.0500222	119.0601994	121.1041482	153.7710273
SAUSA300_0937	SAUSA300_0937	hypothetical protein	-4.443087391	3.83E-78	2.77E-77	770.5023087	1351.059351	899.9356901	45.71061226	34.87799468	58.39406101
SAUSA300_0938	SAUSA300_0938	hypothetical protein	0.378249576	0.03846476	0.04807585	195.0367457	148.9143573	161.318799	227.4900238	209.2679681	218.9777288
SAUSA300_0939	tarM	glycosyl transferase, group 1 family protein	-0.593699311	2.60E-08	4.78E-08	2679.076178	2438.585415	2633.859134	1762.516166	1858.22205	1515.325883
SAUSA300_0940	SAUSA300_0940	hypothetical protein	-2.977597921	1.34E-95	1.17E-94	1468.133745	1558.63694	1479.262949	162.6447366	235.4264641	173.2357143
SAUSA300_0941	SAUSA300_0941	putative ferrichrome ABC transporter	0.614563236	0.011334081	0.014920743	100.7332643	79.42099057	83.19585861	113.7450119	124.9794809	163.5033708
SAUSA300_0942	SAUSA300_0942	hypothetical protein	-0.808587347	8.33E-07	1.40E-06	273.2657701	283.3885345	315.5355125	166.8968866	168.5769743	162.5301365
SAUSA300_0943	SAUSA300_0943	acetyltransferase	1.65135213	1.52E-22	4.42E-22	108.2346776	121.8390196	122.7646206	363.5588231	344.9046141	400.9725522
SAUSA300_0944	menA	1,4-dihydroxy-2-naphthoate octaprenyltransferase	-1.314954023	1.37E-42	6.10E-42	2907.333468	3351.926806	3277.105162	1293.716631	1281.766305	1258.392015
SAUSA300_0945	menF	isochorismate synthase family protein	-1.602817617	3.64E-43	1.65E-42	1495.996138	1697.623673	1838.425559	567.662022	525.1075866	564.4759231
SAUSA300_0946	menD	2-succinyl-6-hydroxy-2, 4-cyclohexadiene-1-carboxylic acid synthase/2-oxoglutarate decarboxylase	-1.19150398	1.92E-36	7.75E-36	4955.219298	5823.905138	5696.887148	2379.077912	2450.179126	2385.397392
SAUSA300_0947	menH	alpha/beta fold family hydrolase	-1.581521592	4.87E-72	3.27E-71	3094.8688	3064.025716	3172.603047	1070.478757	1044.402174	1003.404615
SAUSA300_0948	menB	naphthoate synthase	-1.552614499	1.16E-79	8.58E-79	12977.445	13850.84025	12852.74557	4669.923713	4560.297805	4297.80289
SAUSA300_0949	sspC	cysteine protease	2.944764844	2.28E-107	2.29E-106	171.4608754	175.989695	175.52297	1458.487442	1380.58729	1189.292376
SAUSA300_0950	sspB	cysteine protease	2.602653438	1.24E-139	1.65E-138	800.5079619	717.4964489	737.6023075	4954.817761	4549.64064	4190.747112
SAUSA300_0951	sspA	V8 protease	3.078653135	2.64E-185	5.54E-184	517.5975175	486.4535672	445.4022187	4415.857752	3896.647073	3930.89354
SAUSA300_0952	patA	aminotransferase, class I	1.298391203	5.17E-43	2.33E-42	1161.647431	1137.164183	1069.371158	2615.072236	2773.76941	2894.398957
SAUSA300_0953	SAUSA300_0953	hypothetical protein	-0.424851482	0.001692384	0.002376944	745.8548079	591.144873	614.8376868	499.6276224	497.9802574	455.4736759
SAUSA300_0954	SAUSA300_0954	MarR family transcriptional regulator	1.878218491	2.69E-17	6.78E-17	90.01695957	70.395878	52.75834936	253.0029237	282.8992902	246.2282906
SAUSA300_0955	atl	autolysin	2.690099329	3.05E-261	1.11E-259	23094.70828	23792.00174	23378.03627	142428.9526	153695.6966	157336.958
SAUSA300_0956	SAUSA300_0956	hypothetical protein	1.094524315	3.27E-14	7.51E-14	207.8963114	199.4549877	203.931312	408.2063979	445.6632654	450.6075041
SAUSA300_0957	SAUSA300_0957	hypothetical protein	0.655487118	4.56E-15	1.08E-14	1733.898102	1781.55722	1751.171365	2806.418985	2721.452418	2768.851726
SAUSA300_0958	SAUSA300_0958	hypothetical protein	0.802561194	1.19E-22	3.47E-22	4010.041223	4406.059954	4369.811744	7375.354136	7560.774181	7367.38403
SAUSA300_0959	fmt	fmt protein	-0.41095769	0.000226502	0.000334968	1586.013097	1600.152458	1655.800503	1199.106294	1361.210626	1081.263363
SAUSA300_0960	qoxD	quinol oxidase, subunit IV	-0.525674034	0.000280789	0.000413389	15101.4166	18453.64766	14744.94406	13907.71954	10325.82409	9319.692137
SAUSA300_0961	qoxC	quinol oxidase, subunit III	-0.598602099	2.51E-07	4.38E-07	45316.03773	60613.5585	51708.2553	37903.6649	33294.92126	32906.99985
SAUSA300_0962	qoxB	quinol oxidase, subunit I	-0.589563686	4.26E-09	8.12E-09	173104.7565	202178.7666	182191.8283	135689.2949	122148.5504	112631.4381
SAUSA300_0963	qoxA	quinol oxidase, subunit II	-0.461695541	9.94E-09	1.86E-08	120830.6221	123526.7157	115628.0393	89839.42473	89813.74281	81744.87277
SAUSA300_0964	SAUSA300_0964	hypothetical protein	0.92506821	1.02E-30	3.71E-30	4410.831019	4145.234201	4059.34915	8127.984682	8009.343946	7815.071831
SAUSA300_0965	folD	bifunctional 5,10-methylene-tetrahydrofolate dehydrogenase/ 5,10-methylene-tetrahydrofolate cyclohydrolase	1.480320288	6.31E-82	4.75E-81	6051.49727	6144.296634	6418.256117	17061.75179	17917.60094	16955.68885
SAUSA300_0966	purE	phosphoribosylaminoimidazole carboxylase, catalytic subunit	2.944363703	7.75E-76	5.42E-75	170.3892449	277.973467	274.9521669	1811.41589	1803.967392	1964.960153
SAUSA300_0967	purK	phosphoribosylaminoimidazole carboxylase ATPase subunit	3.308708553	1.25E-112	1.32E-111	898.0263348	1126.334048	1407.227511	11877.31792	12207.29814	9925.043902
SAUSA300_0968	purC	phosphoribosylaminoimidazole-succinocarboxamide synthase	3.413781405	6.76E-107	6.73E-106	471.5174073	550.5318664	724.4127201	6364.405479	7060.856257	5190.258789
SAUSA300_0969	purS	phosphoribosylformylglycinamidine synthase	3.677951602	1.73E-34	6.71E-34	416.8642532	452.1581395	775.1419022	6820.448564	7281.750223	6940.134151
SAUSA300_0970	purQ	phosphoribosylformylglycinamidine synthase I	3.934935712	3.94E-129	4.78E-128	1163.790692	1280.663473	1956.117261	23482.49825	23964.08885	19855.92721
SAUSA300_0971	purL	phosphoribosylformylglycinamidine synthase II	4.438707861	1.48E-166	2.65E-165	3273.831089	3550.479283	5447.299572	96195.32591	90743.82267	79182.34673
SAUSA300_0972	purF	amidophosphoribosyltransferase	5.04513008	0	0	1952.510718	2093.826115	2850.980033	80480.44263	77478.55869	69765.33115
SAUSA300_0973	purM	phosphoribosylaminoimidazole synthetase	5.169195423	6.41E-293	2.72E-291	1008.404273	1228.31782	1593.910901	49236.70763	45944.97616	42670.48685
SAUSA300_0974	purN	phosphoribosylglycinamide formyltransferase	5.125175668	2.16E-204	5.44E-203	743.7115469	722.9115164	1079.516995	34436.03659	31603.33852	22806.77376
SAUSA300_0975	purH	bifunctional phosphoribosylaminoimidazolecarboxamide formyltransferase/IMP cyclohydrolase	5.248080461	1.36E-260	4.90E-259	2193.627574	2006.282523	2838.805029	103344.2531	93693.91972	70433.94315
SAUSA300_0976	purD	phosphoribosylamine--glycine ligase	5.191249219	0	0	1572.081901	1463.873258	1884.081823	67629.38236	60514.28961	51585.31349
SAUSA300_0977	SAUSA300_0977	cobalt transport family protein	-1.666088138	1.31E-40	5.66E-40	971.9688373	1022.545254	1066.327407	285.957086	329.4032831	348.4178973
SAUSA300_0978	SAUSA300_0978	ABC transporter ATP-binding protein	-1.443458312	8.42E-58	4.78E-57	2761.591724	2706.631258	2585.159119	1006.696507	983.3656834	971.2878814
SAUSA300_0979	SAUSA300_0979	hypothetical protein	-1.325914736	2.05E-29	7.17E-29	1127.355256	1160.629476	1025.744062	413.5215853	434.0372672	473.9651285
SAUSA300_0980	SAUSA300_0980	hypothetical protein	0.178752146	0.051501015	0.063113989	10244.7873	11676.69064	9985.532201	11507.38088	12234.42547	12375.648
SAUSA300_0981	SAUSA300_0981	hypothetical protein	-1.078989838	1.13E-27	3.77E-27	2359.730297	2505.371248	2424.854903	1249.069056	1133.534827	1069.584551
SAUSA300_0982	SAUSA300_0982	hypothetical protein	0.017575857	0.900219596	0.913089814	5047.379519	5983.64963	6291.433162	5064.310623	5265.608364	7204.853894
SAUSA300_0983	ptsH	phosphocarrier protein HPr	-0.78779727	9.81E-23	2.88E-22	18798.54172	20690.07055	18700.80568	11307.52983	11208.43112	11190.24856
SAUSA300_0984	ptsI	phosphoenolpyruvate-protein phosphotransferase	-0.869886892	6.37E-30	2.27E-29	107390.2328	112416.8021	107338.8909	62463.02013	58969.00068	57580.43709
SAUSA300_0985	SAUSA300_0985	hypothetical protein	0.087875139	0.76839345	0.797561411	81.4439158	81.22601308	64.93335306	81.85388707	104.633984	55.47435796
SAUSA300_0986	cydA	cytochrome D ubiquinol oxidase, subunit I	-3.565870739	2.68E-257	9.51E-256	3637.113819	3724.663955	3856.432422	289.1461985	340.0604482	317.2743981
SAUSA300_0987	cydB	cytochrome D ubiquinol oxidase, subunit II	-4.699300762	0	0	3976.820678	4246.315462	3993.401213	164.7708116	150.1691438	155.717496
SAUSA300_0988	ktrA	potassium uptake protein	-0.973191268	1.19E-22	3.47E-22	2515.116716	2728.291528	2351.804881	1261.825506	1255.607809	1351.822512
SAUSA300_0989	rnjA	hypothetical protein	-0.893984396	7.89E-25	2.42E-24	32282.86794	32881.19261	33202.24967	18247.03859	18637.44399	16049.60767
SAUSA300_0990	rpoY	hypothetical protein	-1.244068097	5.52E-34	2.13E-33	2359.730297	2388.044785	2621.68413	1053.470157	955.269521	1102.674519
SAUSA300_0991	def	peptide deformylase	-1.376719712	1.57E-39	6.65E-39	1911.78876	2180.467196	2232.084012	787.7107834	809.9445432	837.9547754
SAUSA300_0992	SAUSA300_0992	hypothetical protein	-1.981677386	2.97E-78	2.16E-77	3839.651978	3212.940073	3388.709363	834.4844331	878.7316994	929.4388044
SAUSA300_0993	pdhA	pyruvate dehydrogenase E1 component, alpha subunit	-1.736434884	2.49E-103	2.40E-102	112078.6161	124390.4189	115450.4872	36458.99695	34936.12467	34220.86622
SAUSA300_0994	pdhB	pyruvate dehydrogenase E1 component, beta subunit	-1.435856174	2.21E-52	1.17E-51	73090.55628	88287.26115	81742.97484	31287.31954	29923.38177	28654.93897
SAUSA300_0995	pdhC	branched-chain alpha-keto acid dehydrogenase subunit E2	-1.316605711	2.44E-46	1.17E-45	149123.8098	181296.4612	163196.7933	66131.56253	66923.12113	65123.0033
SAUSA300_0996	lpdA2	dihydrolipoamide dehydrogenase	-0.863913043	1.04E-17	2.65E-17	130761.4217	161834.7085	146053.3735	85192.88784	80719.30569	75110.3342
SAUSA300_0997	SAUSA300_0997	hypothetical protein	-1.664827439	5.79E-33	2.19E-32	879.8086167	855.5806711	774.1273186	255.1289987	234.4576309	301.7026485
SAUSA300_0998	SAUSA300_0998	hypothetical protein	-0.10790981	0.432785508	0.472178703	512.2393652	572.1921366	461.6355569	446.4757476	469.884095	518.7339086
SAUSA300_0999	potA	spermidine/putrescine ABC transporter ATP-binding protein	-0.335726313	0.002126004	0.002960616	1031.980144	1157.019431	1005.452389	879.1320079	839.0095388	814.597151
SAUSA300_1000	potB	spermidine/putrescine ABC transporter permease	-1.053118046	8.35E-17	2.08E-16	984.8284029	1235.53791	1008.49614	508.1319223	522.2010871	526.5197834
SAUSA300_1001	potC	spermidine/putrescine ABC transporter permease	-0.887909209	6.67E-14	1.51E-13	1339.538089	1658.815689	1404.18376	747.3153586	798.318545	834.061838
SAUSA300_1002	potD	spermidine/putrescine ABC transporter spermidine/putrescine-binding protein	-0.644217725	1.56E-07	2.77E-07	2218.275075	2380.824695	2202.661086	1261.825506	1382.524956	1707.05305
SAUSA300_1003	SAUSA300_1003	hypothetical protein	0.77004092	3.31E-22	9.53E-22	10244.7873	9836.470184	9854.650911	16090.13552	17298.51653	17659.33728
SAUSA300_1004	SAUSA300_1004	hypothetical protein	-0.662662945	3.18E-07	5.52E-07	1160.5758	1123.626514	1065.312824	608.0574468	819.6328751	687.1034512
SAUSA300_1005	mntH	manganese transport protein MntH	3.026313996	8.04E-182	1.58E-180	1430.626679	1260.808225	1289.535809	9555.644037	11357.63144	11509.46942
SAUSA300_1006	SAUSA300_1006	hypothetical protein	1.133643106	5.15E-34	1.99E-33	812.2958971	839.3354685	803.5502442	1792.281216	1788.466061	1807.296188
SAUSA300_1007	imp	inositol monophosphatase family protein	0.798583984	7.35E-17	1.83E-16	7857.194614	7563.044329	6904.241681	11776.32936	13689.61291	13363.48086
SAUSA300_1008	SAUSA300_1008	hypothetical protein	-0.38174934	0.006290795	0.008416584	653.6945873	657.0281947	586.4293449	467.7364975	560.9544145	427.2498797
SAUSA300_1009	typA	GTP-binding protein	-1.578260139	5.97E-41	2.60E-40	12598.08782	17221.7198	14502.45857	5199.316385	4668.807122	4976.147232
SAUSA300_1010	SAUSA300_1010	hypothetical protein	0.34355449	0.018753802	0.024049209	790.8632876	686.8110662	649.3335306	996.0661323	972.7085184	729.9257626
SAUSA300_1011	SAUSA300_1011	hypothetical protein	0.421143045	2.43E-06	4.01E-06	1984.659632	1888.053549	2019.021447	2704.367386	2688.51209	2495.372874
SAUSA300_1012	SAUSA300_1012	hypothetical protein	1.798713589	2.16E-43	9.83E-43	3155.951737	2894.353599	2624.727881	11649.8279	10319.04226	8212.151446
SAUSA300_1013	ftsW	cell cycle protein FtsW	0.117425744	0.197334017	0.225512318	2268.641707	2467.465775	2511.094513	2718.186873	2641.039264	2504.131983
SAUSA300_1014	pycA	pyruvate carboxylase	1.436384518	7.34E-89	5.82E-88	15673.66727	15786.7269	16324.65079	42728.79209	43752.50666	42844.6958
SAUSA300_1015	ctaA	cytochrome oxidase assembly protein	0.148695647	0.18403875	0.211515638	4111.846117	5330.231481	4311.980477	5306.683172	5037.932565	4906.074359
SAUSA300_1016	ctaB	protoheme IX farnesyltransferase	-0.583843612	2.09E-08	3.87E-08	9666.106849	10517.86618	9821.169651	7451.892836	6702.387978	5866.656662
SAUSA300_1017	ctaM	hypothetical protein	-1.385847512	4.92E-32	1.83E-31	4926.285275	5866.323167	4954.211922	2291.908838	1816.562223	1919.218138
SAUSA300_1018	SAUSA300_1018	hypothetical protein	0.776998945	1.66E-15	3.98E-15	2084.321266	2361.871958	2208.748588	4041.668554	3852.080746	3513.376004
SAUSA300_1019	SAUSA300_1019	hypothetical protein	0.32856486	0.004181512	0.005696143	747.9980688	663.3457735	633.1001924	875.9428954	855.4797029	835.0350724
SAUSA300_1020	SAUSA300_1020	glycerophosphoryl diester phosphodiesterase family protein	-0.654780818	8.00E-11	1.63E-10	1932.149739	1687.69605	1791.754711	1191.665031	1096.719166	1148.416533
SAUSA300_1021	SAUSA300_1021	hypothetical protein	-0.868436935	3.64E-06	5.94E-06	499.3797995	400.7149979	329.7396835	244.4986237	238.3329637	190.7539326
SAUSA300_1022	SAUSA300_1022	hypothetical protein	-1.512918157	1.40E-28	4.79E-28	715.8491547	762.6220117	775.1419022	231.7421738	295.4941216	261.8000402
SAUSA300_1023	rsmD	hypothetical protein	-1.10120604	5.50E-16	1.34E-15	732.9952422	879.948475	938.4898685	423.0889228	395.2839397	371.7755217
SAUSA300_1024	coaD	phosphopantetheine adenylyltransferase	-1.164894183	3.82E-25	1.19E-24	1012.690795	1148.896829	1096.764917	498.5645849	486.3542592	469.0989568
SAUSA300_1025	SAUSA300_1025	hypothetical protein	-0.497583714	9.50E-05	0.000143769	918.3873137	1187.704814	1014.583642	787.7107834	698.5287268	726.0328252
SAUSA300_1026	SAUSA300_1026	hypothetical protein	-2.14002335	1.54E-96	1.37E-95	22815.01273	23872.32524	20687.36045	5667.052883	4983.677907	4636.488444
SAUSA300_1027	rpmF	50S ribosomal protein L32	-2.567291487	9.22E-85	7.10E-84	5830.741393	4646.127948	4276.470049	744.1262461	839.0095388	905.1079456
SAUSA300_1028	isdB	iron transport associated domain-containing protein	-1.176874007	0.000257884	0.000380092	63.22619779	86.64108062	95.37086231	29.76504984	43.59749335	35.0364366
SAUSA300_1029	isdA	iron transport associated domain-containing protein	0.393578355	0.004212564	0.005735467	585.1102372	464.7932971	461.6355569	624.0030092	652.9935671	706.5681382
SAUSA300_1030	isdC	iron transport associated domain-containing protein	-0.099894643	0.795238047	0.821850343	56.79641497	75.81094554	33.48126017	70.16047463	36.81566105	48.66171751
SAUSA300_1031	isdD	hypothetical protein	0.508955135	0.130139286	0.152302999	52.50989308	39.71049528	42.61251295	85.04299955	48.44165928	58.39406101
SAUSA300_1032	isdE	putative iron compound ABC transporter iron compound-binding protein	0.912381936	0.003233864	0.004456111	40.7219579	35.197939	37.53959474	75.4756621	77.50665485	60.34052971
SAUSA300_1033	isdF	iron/heme permease	0.348092666	0.304822102	0.340058656	78.22902439	60.46825418	35.51042746	66.97136215	62.97415707	91.48402891
SAUSA300_1034	srtB	sortase B	0.163529709	0.672898675	0.708811807	52.50989308	34.29542775	28.40834197	53.15187472	32.94032831	42.82231141
SAUSA300_1035	isdG	heme-degrading monooxygenase IsdG	0.282148634	0.525765917	0.564011251	24.64750083	47.83309659	25.36459104	46.77364975	23.25199646	49.63495186
SAUSA300_1036	SAUSA300_1036	RNA methyltransferase	0.25547821	0.016904423	0.02180546	1096.277972	1159.726965	1244.894128	1476.55908	1281.766305	1421.895386
SAUSA300_1037	pheS	phenylalanyl-tRNA synthetase subunit alpha	-2.469171431	2.41E-186	5.09E-185	5621.773451	5934.914022	5862.264281	1024.768145	1042.464508	1078.34366
SAUSA300_1038	pheT	phenylalanyl-tRNA synthetase subunit beta	-1.680400391	1.87E-102	1.78E-101	21455.11366	21907.55824	20596.04793	6406.926979	6647.164487	6900.231542
SAUSA300_1039	rnhC	ribonuclease HIII	-0.754751865	1.91E-06	3.16E-06	397.5749048	407.9350879	384.5272002	272.1375986	232.5199646	201.4595105
SAUSA300_1040	zapA	cell division protein ZapA	0.843652737	9.52E-10	1.87E-09	311.8444671	329.4166086	299.3021743	615.4987093	567.7362468	506.0818621
SAUSA300_1041	SAUSA300_1041	hypothetical protein	0.343072108	0.017471512	0.022503787	749.0696993	822.1877546	720.3543856	1014.13777	1115.126997	778.5874801
SAUSA300_1042	polX	DNA polymerase/3'-5' exonuclease PolX	-0.56899598	8.81E-08	1.59E-07	2450.818887	2721.071438	2790.105014	1986.817077	1694.489242	1687.588363
SAUSA300_1043	mutS2	recombination and DNA strand exchange inhibitor protein	-1.305220632	2.80E-49	1.40E-48	7307.448182	7021.537575	7044.254224	3020.089522	2979.162046	2650.117135
SAUSA300_1044	trxA	thioredoxin	0.348688014	0.001398611	0.001971726	8603.049422	7315.756245	7251.229287	10855.73889	9824.937336	8823.342618
SAUSA300_1045	uvrC	excinuclease ABC subunit C	-0.351098552	0.000110045	0.000165825	1829.273214	1858.270677	1894.227659	1391.51608	1502.660271	1481.262681
SAUSA300_1046	sdhC	succinate dehydrogenase, cytochrome b-558 subunit	1.505702015	5.08E-48	2.51E-47	4133.278727	4952.079264	4187.186689	13470.81113	11640.53073	12584.89338
SAUSA300_1047	sdhA	succinate dehydrogenase flavoprotein subunit	1.24156332	4.76E-46	2.27E-45	26331.0323	29038.29968	26995.02695	69175.03887	60630.54959	64953.66053
SAUSA300_1048	sdhB	succinate dehydrogenase iron-sulfur subunit	1.307246196	4.65E-38	1.92E-37	12709.53739	14824.6499	13603.53747	37659.16628	32814.38	31335.22637
SAUSA300_1049	murI	glutamate racemase	1.212278882	2.01E-34	7.79E-34	1378.116786	1425.065274	1647.683834	3470.817419	3395.760316	3446.222834
SAUSA300_1050	SAUSA300_1050	nucleoside-triphosphatase	1.236497695	4.88E-29	1.69E-28	1167.005583	1091.136109	1393.02334	2854.255672	2919.094388	2827.245787
SAUSA300_1051	SAUSA300_1051	hypothetical protein	1.409778493	2.26E-51	1.18E-50	1170.220474	1241.855489	1226.631623	3089.186959	3445.170808	3134.787842
SAUSA300_1052	ecb	fibrinogen-binding protein	2.59812134	4.48E-17	1.13E-16	1342.75298	1857.368166	1547.240053	13193.35834	8454.038378	7100.717818
SAUSA300_1053	flr	formyl peptide receptor-like 1 inhibitory protein	1.506629367	3.56E-14	8.15E-14	144.6701136	186.8198301	121.750037	512.3840723	368.1566105	410.7048957
SAUSA300_1054	SAUSA300_1054	hypothetical protein	-1.555243363	9.80E-23	2.88E-22	437.2252322	518.9439725	467.7230588	143.5100617	175.3588066	165.4498395
SAUSA300_1055	efb	fibrinogen-binding protein	1.690501752	4.90E-21	1.37E-20	734.0668727	698.5437125	706.1502146	3129.582384	2060.708186	1713.865691
SAUSA300_1056	scc	hypothetical protein	1.597176544	7.87E-15	1.84E-14	355.7813164	435.0104256	352.0605236	1629.636479	938.7993569	892.4558991
SAUSA300_1057	SAUSA300_1057	hypothetical protein	-0.24216519	0.016076567	0.020809166	1539.932987	1525.244023	1395.052507	1242.690831	1331.176797	1197.078251
SAUSA300_1058	hla	alpha-hemolysin	2.393273622	5.58E-78	4.02E-77	685.8435015	859.1907162	688.9022927	4201.124178	3379.290152	4165.443018
SAUSA300_1059	ssl12	superantigen-like protein	1.279850542	2.02E-06	3.34E-06	43.93684931	60.46825418	39.56876202	117.9971619	118.1976486	114.8416533
SAUSA300_1060	ssl13	superantigen-like protein	1.075345957	0.002902906	0.004010594	37.50706649	22.56278141	27.39375832	54.21491221	74.60015529	54.50112361
SAUSA300_1061	ssl14	superantigen-like protein	0.835101196	0.008818691	0.011685545	51.43826261	46.02807408	44.64168023	116.9341244	69.75598937	67.15317016
SAUSA300_1062	argF	ornithine carbamoyltransferase	1.878734022	6.13E-17	1.53E-16	72.87087203	83.03103559	99.42919688	232.8052113	357.4994455	348.4178973
SAUSA300_1063	arcC2	carbamate kinase	1.851376211	4.40E-24	1.33E-23	103.9481557	98.37372695	128.8521225	345.4871857	417.567103	430.1695828
SAUSA300_1064	SAUSA300_1064	TRAP family protein	1.071167367	3.42E-13	7.58E-13	267.9076178	276.1684445	247.5584086	478.3668725	589.0505769	595.6194223
SAUSA300_1065	eta	exfoliative toxin A	-0.557324945	1.54E-07	2.73E-07	2294.360839	2718.363904	2288.900696	1577.547642	1641.203416	1744.035955
SAUSA300_1066	SAUSA300_1066	tRNA-Arg	0.313323038	0.663936161	0.70021391	6.429782826	7.220090052	11.16042006	7.441262461	9.688331856	13.6252809
SAUSA300_1067	psmβ1	anti protein	5.56789633	4.42E-252	1.51E-250	298.9849014	424.1802905	295.2438397	13746.13784	14562.53161	20078.79788
SAUSA300_1068	psmβ2	anti protein	6.160690366	0	0	203.6097895	208.4801002	176.5375536	13419.78533	12249.9268	16464.2055
SAUSA300_1069	SAUSA300_1069	hypothetical protein	0.118169138	0.230874809	0.262017455	965.5390544	915.1464141	943.5627867	1034.335482	1011.461846	1018.976365
SAUSA300_1070	SAUSA300_1070	hypothetical protein	1.081966806	1.43E-24	4.35E-24	2065.031918	1908.811307	1763.346369	3814.17853	4473.102818	3855.954495
SAUSA300_1071	bshC	hypothetical protein	-0.87544474	3.70E-26	1.19E-25	3338.128917	3379.002144	3246.667653	1796.533366	1797.185559	1837.466453
SAUSA300_1072	mraZ	cell division protein MraZ	-0.437766881	4.81E-05	7.39E-05	10234.071	11249.80281	10710.9595	6855.528801	8024.845277	8887.576085
SAUSA300_1073	mraW	S-adenosyl-methyltransferase MraW	-0.013296648	0.881040152	0.896059821	13324.65328	12930.27877	11934.54738	11796.52708	13378.61746	12662.75213
SAUSA300_1074	ftsL	cell division protein	-0.11743034	0.247636572	0.279950905	3537.452185	3011.680063	2909.825884	2825.55366	2957.847716	2934.301566
SAUSA300_1075	pbpA	penicillin-binding protein 1	-1.998338521	4.20E-144	5.93E-143	16357.36751	17231.64742	17203.28023	4236.204415	4096.226709	4380.52781
SAUSA300_1076	mraY	phospho-N-acetylmuramoyl-pentapeptide- transferase	-1.33509424	5.78E-45	2.70E-44	3358.489896	3849.210509	3473.934389	1449.983142	1368.961291	1416.055979
SAUSA300_1077	murD	UDP-N-acetylmuramoyl-L-alanyl-D-glutamate synthetase	-1.583971149	3.75E-94	3.22E-93	9295.322706	9150.561629	9450.846622	3109.384671	3170.991017	3024.81236
SAUSA300_1078	divIB	cell division protein	-1.540159982	5.33E-65	3.33E-64	13447.89078	13160.41914	12893.32892	4607.204501	4862.573759	4112.888364
SAUSA300_1079	ftsA	cell division protein ftsA	-0.193916564	0.015333374	0.019906087	30041.017	33787.31391	31917.78678	28254.47356	27695.06544	27756.64367
SAUSA300_1080	ftsZ	cell division protein FtsZ	0.007176585	0.925731713	0.935352482	51602.22207	56133.49262	54530.82699	54096.91505	53023.27142	55957.08219
SAUSA300_1081	SAUSA300_1081	hypothetical protein	0.970790088	1.66E-22	4.82E-22	1108.065907	1036.985434	947.6211213	1998.510489	2040.362689	2021.407745
SAUSA300_1082	SAUSA300_1082	hypothetical protein	0.582605376	1.40E-10	2.83E-10	4334.745255	4475.553321	4712.741015	6693.947102	6292.571541	7265.194424
SAUSA300_1083	sepF	hypothetical protein	0.583201952	5.51E-10	1.09E-09	8831.306712	9649.650354	9444.75912	15141.90607	12691.71473	14006.78877
SAUSA300_1084	SAUSA300_1084	hypothetical protein	-0.072841452	0.54136428	0.579560047	2560.125195	2514.39636	2495.875758	2840.436185	2224.440994	2134.30293
SAUSA300_1085	SAUSA300_1085	hypothetical protein	-0.358231728	0.00132887	0.001878933	1140.214821	966.5895557	1137.348262	840.8626581	846.7602043	841.8477128
SAUSA300_1086	SAUSA300_1086	hypothetical protein	0.481890191	1.31E-05	2.08E-05	3989.680244	3705.711219	3845.272002	5854.147482	5703.520964	4559.60293
SAUSA300_1087	ileS	isoleucyl-tRNA synthetase	-2.383764071	8.86E-182	1.72E-180	23179.36709	25523.01833	26113.35377	4803.866437	4713.373448	4818.483267
SAUSA300_1088	SAUSA300_1088	glyoxalase family protein	-0.973111328	1.39E-15	3.34E-15	1179.865149	1192.21737	1089.662831	653.7680591	593.8947428	516.7874399
SAUSA300_1089	lspA	lipoprotein signal peptidase	-1.548846927	2.18E-50	1.11E-49	1791.766148	1903.39624	1693.340098	589.9858094	638.4610693	613.1376406
SAUSA300_1090	SAUSA300_1090	hypothetical protein	-1.053133636	1.20E-28	4.13E-28	5346.36442	5885.275903	5208.872416	2841.499223	2549.000111	2534.302248
SAUSA300_1091	pyrR	bifunctional pyrimidine regulatory protein PyrR uracil phosphoribosyltransferase	-1.391327874	3.00E-28	1.02E-27	1161.647431	1388.062312	1365.629582	458.1691601	480.5412601	553.7703452
SAUSA300_1092	pyrP	uracil permease	-4.362995633	1.00E-221	2.95E-220	3218.106305	4158.77187	3775.265731	200.9140864	185.0471385	156.6907304
SAUSA300_1093	pyrB	aspartate carbamoyltransferase catalytic subunit	-4.3928803	7.32E-183	1.49E-181	5213.482242	5847.370431	5025.232777	227.4900238	332.3097827	205.3524479
SAUSA300_1094	pyrC	dihydroorotase	-4.046489415	4.20E-278	1.67E-276	12427.69857	12595.4471	10113.36974	759.008771	712.0923914	655.959952
SAUSA300_1095	carA	carbamoyl phosphate synthase small subunit	-4.12024867	1.10E-240	3.58E-239	9984.381099	11594.56211	8970.948559	665.4614715	561.9232477	530.4127208
SAUSA300_1096	carB	carbamoyl phosphate synthase large subunit	-4.452973018	0	0	43919.70323	50278.9021	38762.16803	2132.453214	2090.742015	1848.172031
SAUSA300_1097	pyrF	orotidine 5'-phosphate decarboxylase	-5.005167528	0	0	15559.00281	16389.60442	13080.01231	419.8998103	546.4219167	435.0357545
SAUSA300_1098	pyrE	orotate phosphoribosyltransferase	-4.872133917	0	0	9212.80716	10963.70674	8540.765095	322.1003608	304.2136203	354.2573034
SAUSA300_1099	SAUSA300_1099	hypothetical protein	-4.767822655	4.55E-246	1.51E-244	6759.845011	5534.199025	4745.207692	216.8596489	216.0498004	192.7004013
SAUSA300_1100	SAUSA300_1100	hypothetical protein	0.828125234	1.48E-16	3.66E-16	2346.870732	2153.391858	1943.942257	3926.860504	3895.678239	3617.512079
SAUSA300_1101	rqcH	putative fibronectin/fibrinogen binding protein	-0.315534649	0.00109221	0.0015548	3636.042188	4000.8324	3970.06579	3361.324557	3100.266194	2867.148395
SAUSA300_1102	gmk	guanylate kinase	0.586070365	2.22E-12	4.78E-12	4796.617988	4684.033421	4930.876498	7493.351298	6773.112801	7367.38403
SAUSA300_1103	rpoZ	DNA-directed RNA polymerase subunit omega	0.154137907	0.122292988	0.143440167	1898.929195	1898.883684	2042.356871	2373.762725	2053.926354	2072.015931
SAUSA300_1104	coaBC	phosphopantothenoylcysteine decarboxylase/phosphopantothenate--cysteine ligase	-0.215708013	0.035580374	0.044517865	1462.775593	1434.090387	1610.144239	1229.934381	1272.077973	1378.09984
SAUSA300_1105	priA	primosomal protein N`	0.119065213	0.152875189	0.177251489	5265.992135	5850.077964	5747.61633	6212.391117	5980.607255	6123.590531
SAUSA300_1106	SAUSA300_1106	putative lipoprotein	3.898647982	0	0	599.0414333	578.5097154	539.7584973	8221.531982	8996.584962	8391.226567
SAUSA300_1107	SAUSA300_1107	hypothetical protein	-0.267164987	0.017822463	0.022933317	2300.790621	1996.354899	1810.017217	1713.616441	1759.401065	1600.970506
SAUSA300_1108	def2	peptide deformylase	0.754599394	4.35E-09	8.29E-09	466.1592549	559.556979	491.0584825	908.8970577	770.2223826	882.7235556
SAUSA300_1109	fmt2	methionyl-tRNA formyltransferase	-0.618292826	1.55E-09	3.00E-09	2242.922576	2194.907376	2374.125721	1482.937305	1345.709295	1608.756381
SAUSA300_1110	sun	ribosomal RNA small subunit methyltransferase B	-1.22034808	1.79E-35	7.10E-35	6269.038256	6210.179956	6536.962403	3042.413309	2528.654615	2591.723074
SAUSA300_1111	rlmN	ribosomal RNA large subunit methyltransferase N	-1.224569102	8.97E-49	4.45E-48	7193.855352	7686.688371	7504.875197	3221.003608	3035.354371	3323.595306
SAUSA300_1112	stp1	protein phosphatase 2C domain-containing protein	-1.123339704	1.49E-27	4.95E-27	4047.548289	4418.695112	4399.23467	1943.23254	1778.777729	2183.937882
SAUSA300_1113	pknB	protein kinase	-1.361488299	2.77E-67	1.79E-66	15126.0641	15688.35317	14867.70868	6196.445555	5788.778284	5794.637321
SAUSA300_1114	rsgA	hypothetical protein	0.142004252	0.15583338	0.180521899	1550.649292	1670.548336	1813.060968	1791.218178	1829.157054	1934.789888
SAUSA300_1115	cfxE	ribulose-phosphate 3-epimerase	-0.62889493	6.46E-09	1.22E-08	1464.918854	1749.066815	1714.646354	1085.361282	1084.124335	1018.976365
SAUSA300_1116	thiN	hypothetical protein	-0.808794409	3.17E-14	7.30E-14	2021.095068	2184.979752	2187.442331	1328.796868	1230.418146	1091.968941
SAUSA300_1117	rpmB	50S ribosomal protein L28	0.691884769	8.89E-13	1.94E-12	22367.07119	22694.54805	18610.50774	33552.65244	34787.8932	34515.75623
SAUSA300_1118	SAUSA300_1118	hypothetical protein	0.293129671	0.002065042	0.002878776	1641.737882	1451.2381	1561.444224	1958.115065	1855.315551	1888.074639
SAUSA300_1119	fakA	hypothetical protein	-0.413804514	6.62E-06	1.07E-05	8716.642252	9610.84237	9347.35909	7532.683685	6706.263311	6537.21513
SAUSA300_1120	recG	ATP-dependent DNA helicase RecG	0.878876684	1.17E-23	3.49E-23	2011.450394	2199.419932	2194.544417	3782.287405	3978.02906	4020.4311
SAUSA300_1121	fapR	fatty acid biosynthesis transcriptional regulator	-1.830790575	3.49E-107	3.48E-106	7065.259696	7131.643949	6600.881172	1967.682402	1981.263865	1897.806983
SAUSA300_1122	plsX	putative glycerol-3-phosphate acyltransferase PlsX	-2.191782752	8.51E-147	1.26E-145	15809.76434	18025.85733	16749.76134	3620.705706	3738.727263	3712.889046
SAUSA300_1123	fabD	malonyl CoA-acyl carrier protein transacylase	-2.560589035	2.93E-198	6.75E-197	19849.81122	21542.94369	20528.07082	3678.109731	3540.11646	3278.826526
SAUSA300_1124	fabG	3-oxoacyl-(acyl-carrier-protein) reductase	-2.545340313	1.01E-210	2.80E-209	16505.25252	17826.40234	16565.10712	3010.522184	2916.187889	2793.182585
SAUSA300_1125	acpP	acyl carrier protein	-1.488882715	1.08E-30	3.92E-30	11981.9003	11940.22392	10765.74702	4995.213186	3447.108475	3918.241494
SAUSA300_1126	rnc	ribonuclease III	0.001090544	0.99382968	0.994966785	672.9839358	712.9838926	632.0856087	561.283797	682.0585627	775.667777
SAUSA300_1127	smc	chromosome segregation protein SMC	-1.430587022	1.73E-72	1.17E-71	9533.224671	9945.674046	9936.832186	3741.89198	3687.379105	3484.178973
SAUSA300_1128	ftsY	signal recognition particle-docking protein FtsY	-1.275453833	2.01E-44	9.24E-44	5698.930845	6387.072162	5999.233073	2633.143874	2486.025954	2353.280659
SAUSA300_1129	SAUSA300_1129	putative DNA-binding protein	-1.850749419	5.93E-52	3.11E-51	1509.927334	1388.964824	1333.162905	426.2780353	402.065772	345.4981943
SAUSA300_1130	ffh	signal recognition particle protein	-0.919619331	1.20E-28	4.12E-28	12520.93042	13317.4561	13562.95412	7248.852674	6990.131434	6591.716253
SAUSA300_1131	rpsP	30S ribosomal protein S16	-2.480909004	2.28E-98	2.07E-97	10058.3236	9406.874826	8402.78172	1892.20674	1661.548913	1439.413604
SAUSA300_1132	rimM	16S rRNA-processing protein RimM	-2.381288136	2.31E-89	1.85E-88	1644.952773	1782.459732	1567.531726	351.8654106	311.9642858	295.8632424
SAUSA300_1133	trmD	tRNA (guanine-N(1)-)-methyltransferase	-2.530343573	2.59E-111	2.71E-110	3092.725539	3661.488167	3225.361397	631.4442717	566.7674136	530.4127208
SAUSA300_1134	rplS	50S ribosomal protein L19	-2.567523411	1.40E-121	1.61E-120	16718.50698	20967.14151	18640.94525	3471.880457	2928.78272	3102.671108
SAUSA300_1135	SAUSA300_1135	hypothetical protein	0.654760373	1.43E-10	2.90E-10	1382.403308	1358.279441	1438.679604	2287.656688	2318.417813	1973.719262
SAUSA300_1136	rbgA	ribosomal biogenesis GTPase	-0.179531169	0.111623469	0.131572342	1417.767113	1539.684204	1620.290076	1475.496042	1365.085959	1202.917657
SAUSA300_1137	rnhB	ribonuclease HII	-0.333255622	0.003240207	0.00446251	1551.720922	1899.786195	1913.504748	1496.756792	1398.99512	1364.474559
SAUSA300_1138	sucC	succinyl-CoA synthetase subunit beta	-0.144453655	0.078052314	0.093898865	12145.85976	12923.96119	12267.33081	11706.16889	10598.06622	11477.35269
SAUSA300_1139	sucD	succinyl-CoA synthetase subunit alpha	0.044032346	0.600043373	0.637439844	16260.92077	17219.91477	16847.16137	17823.94967	16025.46972	18039.87191
SAUSA300_1140	lytN	cell wall hydrolase	0.878803288	1.01E-07	1.81E-07	199.3232676	204.8700552	159.2896317	343.3611107	329.4032831	363.9896469
SAUSA300_1141	fmhC	endopeptidase resistance protein	0.489582429	0.006035477	0.008099759	226.1140294	179.59974	207.9896465	253.0029237	276.1174579	330.899679
SAUSA300_1142	dprA	DNA protecting protein DprA	1.626914406	6.86E-18	1.76E-17	84.65880721	87.54359188	81.16669133	262.5702611	275.1486247	245.2550562
SAUSA300_1143	topA	DNA topoisomerase I	-1.343656528	4.25E-47	2.06E-46	9624.313261	10471.83811	10658.20116	3779.098293	3952.839397	4385.393982
SAUSA300_1144	gid	tRNA (uracil-5-)-methyltransferase Gid	-1.434217989	1.49E-47	7.30E-47	11187.82212	12158.63165	12055.28283	3938.553917	4323.902508	4836.97472
SAUSA300_1145	xerC	tyrosine recombinase xerC	-0.074047835	0.493932235	0.533129983	5679.641497	5376.259555	4932.905666	5144.038435	5595.98048	4448.654214
SAUSA300_1146	hslV	ATP-dependent protease peptidase subunit	-0.270901157	0.004477774	0.006083932	3361.704788	3817.622615	3569.305251	2936.10956	2800.89674	3172.743981
SAUSA300_1147	hslU	ATP-dependent protease ATP-binding subunit HslU	-0.830171409	5.05E-26	1.61E-25	18546.70856	19377.81919	19788.43935	10908.89077	11200.68046	10352.29378
SAUSA300_1148	codY	transcriptional repressor CodY	-1.03544153	5.53E-27	1.81E-26	10434.4659	12784.07195	11884.83278	5815.878132	5691.894966	5619.455138
SAUSA300_1149	rpsB	30S ribosomal protein S2	-3.143104177	8.03E-201	1.90E-199	53308.25778	53048.70914	48324.61885	6654.614715	5363.460516	5492.934672
SAUSA300_1150	tsf	elongation factor Ts	-2.206337373	1.93E-167	3.47E-166	43913.27344	48250.05679	45018.09076	10238.11411	9885.004993	9602.903333
SAUSA300_1151	pyrH	uridylate kinase	-1.572703808	7.05E-58	4.02E-57	6324.76304	7046.80789	7463.277268	2320.61085	2205.064331	2478.82789
SAUSA300_1152	frr	ribosome recycling factor	-2.138747529	1.16E-140	1.57E-139	12093.34987	13450.12526	13408.73741	2871.264272	2983.037379	2990.749158
SAUSA300_1153	uppS	undecaprenyl pyrophosphate synthase	-0.985392886	2.70E-28	9.21E-28	3607.108166	3794.157322	3422.190623	1869.882953	1754.556899	1843.305859
SAUSA300_1154	cdsA	phosphatidate cytidylyltransferase	-0.837834939	5.30E-16	1.29E-15	2290.074317	2582.987216	2379.19864	1459.55048	1243.98181	1355.71545
SAUSA300_1155	rseP	putative membrane-associated zinc metalloprotease	-1.400644622	3.02E-47	1.47E-46	6325.834671	7604.559847	6947.868778	2700.115236	2524.779282	2684.180338
SAUSA300_1156	proS	prolyl-tRNA synthetase	-1.237481239	1.69E-44	7.85E-44	15695.09988	18279.46299	17285.4615	7324.328336	7002.726266	7414.099279
SAUSA300_1157	polC	DNA polymerase III PolC	-0.356573109	9.80E-06	1.57E-05	12639.88141	13989.82699	13903.85422	10435.83908	10647.47671	10575.16445
SAUSA300_1158	rimP	hypothetical protein	0.873508713	1.22E-26	3.97E-26	1896.785934	1892.566105	1850.600562	3402.78302	3494.581301	3435.517256
SAUSA300_1159	nusA	transcription elongation factor NusA	0.295490523	0.004540204	0.006165564	6671.971313	8206.534855	7578.939803	9977.669922	8830.914487	8757.162682
SAUSA300_1160	SAUSA300_1160	hypothetical protein	-0.660322625	2.27E-13	5.08E-13	3035.929125	2906.086246	2820.542524	1934.72824	1855.315551	1754.741533
SAUSA300_1161	rplGA	ribosomal protein L7Ae	-0.880759269	2.73E-27	9.01E-27	3592.105339	3651.560544	3583.509422	1961.304177	1993.858696	1925.057545
SAUSA300_1162	infB	translation initiation factor IF-2	-0.511798389	9.98E-08	1.79E-07	30386.08201	36877.51245	31581.9596	23523.95671	23585.27507	22217.96698
SAUSA300_1163	rbfA	ribosome-binding factor A	-1.682308676	4.17E-61	2.51E-60	2602.990414	2518.006406	2372.096554	721.8024587	775.0665485	836.9815411
SAUSA300_1164	truB	tRNA pseudouridine synthase B	-0.816089513	2.05E-17	5.18E-17	1789.622887	1695.818651	1862.775566	980.1205698	1030.83851	1025.789005
SAUSA300_1165	ribF	riboflavin biosynthesis protein ribF	-0.865958058	6.03E-19	1.59E-18	3166.668042	3141.641684	3370.446857	1839.054865	1865.003882	1606.809912
SAUSA300_1166	rpsO	30S ribosomal protein S15	-2.681883512	2.29E-182	4.59E-181	34849.42292	36362.17852	32820.76622	5453.382346	4927.485582	5831.620226
SAUSA300_1167	pnpA	polynucleotide phosphorylase/polyadenylase	-0.90737696	4.17E-30	1.49E-29	29079.76446	31218.76687	28549.36909	15375.77432	15635.02995	16359.09619
SAUSA300_1168	rnjB	RNA-metabolising metallo-beta-lactamase	-0.542082996	3.08E-10	6.18E-10	15998.3713	16297.54827	17328.07402	11783.77063	10527.3414	11770.29623
SAUSA300_1169	ftsK	DNA translocase FtsK	-0.672308859	6.34E-16	1.54E-15	8832.378343	9417.704961	9727.827956	5668.11592	5788.778284	6099.259672
SAUSA300_1170	SAUSA300_1170	GntR family transcriptional regulator	-0.230180959	0.042757875	0.053168841	967.6823154	1142.579251	972.9857123	856.8082205	911.6720277	861.3123999
SAUSA300_1171	SAUSA300_1171	hypothetical protein	-0.766454622	5.48E-09	1.04E-08	926.9603575	949.4418418	1146.479515	622.9399717	624.8974047	529.4394865
SAUSA300_1172	SAUSA300_1172	M16 family peptidase	-1.573453156	2.50E-66	1.58E-65	3385.280658	3500.841164	3486.109393	1212.925781	1190.695985	1082.236597
SAUSA300_1173	SAUSA300_1173	putative acetoacetyl-CoA reductase	-1.351520301	9.14E-27	2.98E-26	2488.325954	3306.801244	2747.492502	1108.748107	1216.854481	1022.869302
SAUSA300_1174	SAUSA300_1174	hypothetical protein	-0.368065739	0.00010341	0.000156006	5039.878105	5438.532831	5100.311966	3687.677068	4012.907055	4369.822232
SAUSA300_1175	SAUSA300_1175	hypothetical protein	-0.359195082	0.000165751	0.000247636	3018.783037	2939.479162	2688.64665	2116.507651	2378.485471	2245.251646
SAUSA300_1176	pgsA	CDP-diacylglycerol--glycerol-3-phosphate 3-phosphatidyltransferase	-0.45895898	5.72E-06	9.28E-06	3442.077073	4178.627117	3609.888597	2619.324386	2778.613576	2773.717898
SAUSA300_1177	cinA	competence/damage-inducible protein cinA	-0.100834075	0.318705556	0.354642681	1110.209168	1190.412347	1095.750333	1063.037494	1095.750333	1009.244021
SAUSA300_1178	recA	recombinase A	-0.368543535	2.58E-07	4.51E-07	15839.76999	15918.49354	15543.42139	12289.77647	12131.72915	12217.0108
SAUSA300_1179	cvfA	phosphodiesterase	0.737030153	3.62E-20	9.87E-20	28567.5251	29632.15208	27451.58959	45526.70677	47232.55547	49999.91474
SAUSA300_1180	SAUSA300_1180	hypothetical protein	2.274433726	1.47E-34	5.74E-34	573.322302	392.5923966	388.5855347	2572.550736	2364.921806	1610.702849
SAUSA300_1181	SAUSA300_1181	hypothetical protein	-0.013325401	0.885638802	0.900388016	1462.775593	1363.694509	1398.096258	1385.137855	1378.649623	1420.922151
SAUSA300_1182	SAUSA300_1182	pyruvate ferredoxin oxidoreductase, alpha subunit	-0.141854456	0.07665962	0.092337548	4552.286241	4827.532711	4914.64316	4308.490965	4300.650511	4347.437842
SAUSA300_1183	SAUSA300_1183	2-oxoglutarate ferredoxin oxidoreductase subunit beta	-0.119081985	0.206695562	0.235492991	3760.351323	3501.743675	3391.753114	3031.782934	3293.063998	3483.205739
SAUSA300_1184	SAUSA300_1184	hypothetical protein	0.672453128	1.52E-05	2.40E-05	263.6210959	209.3826115	224.2229848	352.9284481	386.5644411	369.829053
SAUSA300_1185	miaB	(dimethylallyl)adenosine tRNA methylthiotransferase	-0.187723267	0.025618118	0.032486744	4662.66418	4532.41153	4852.753558	4017.218691	3989.655058	4326.026686
SAUSA300_1186	SAUSA300_1186	hypothetical protein	-0.353967638	0.00020519	0.000304479	2916.978142	2584.792239	2698.792487	2095.246901	2270.944987	2048.658307
SAUSA300_1187	SAUSA300_1187	hypothetical protein	0.033888306	0.823911669	0.844498311	1568.86701	2202.127466	2011.919361	1848.622203	1697.395741	2375.665049
SAUSA300_1188	mutS	DNA mismatch repair protein MutS	-0.680134972	1.11E-15	2.68E-15	4532.996893	4662.373151	5023.20361	3006.270034	2916.187889	2951.819784
SAUSA300_1189	mutL	DNA mismatch repair protein	-0.403651639	5.23E-07	8.94E-07	5003.442669	4925.906438	4930.876498	3638.777343	3678.659606	3915.321791
SAUSA300_1190	glpP	glycerol uptake operon antiterminator regulatory protein	-0.639698062	2.69E-07	4.69E-07	1782.121473	1772.532108	1593.910901	1135.324044	1239.137644	930.4120387
SAUSA300_1191	glpF	glycerol uptake facilitator	2.233606459	2.07E-55	1.13E-54	3209.533261	4240.900394	3271.017661	14426.48184	15797.79393	20207.26481
SAUSA300_1192	glpK	glycerol kinase	-0.467259347	2.07E-07	3.63E-07	3599.606752	3899.751139	3882.811597	2923.35311	2646.852263	2664.715651
SAUSA300_1193	glpD	aerobic glycerol-3-phosphate dehydrogenase	1.024393102	5.20E-15	1.23E-14	13252.85404	11275.97564	10421.80317	19340.90417	25657.60926	26091.43969
SAUSA300_1194	SAUSA300_1194	alpha/beta fold family hydrolase	0.229827955	0.079863754	0.096034061	541.1733879	481.0384997	488.0147316	636.7594591	608.4272406	525.5465491
SAUSA300_1195	miaA	tRNA delta(2)-isopentenylpyrophosphate transferase	0.542382868	1.00E-06	1.69E-06	1489.566355	1545.099271	1300.696229	2250.450376	2154.685005	1910.459029
SAUSA300_1196	hfq	RNA chaperone, host factor-1 protein	0.850239466	1.34E-12	2.90E-12	524.0273003	554.1419115	510.3355717	855.745183	1016.306012	991.7258028
SAUSA300_1197	bsaA	glutathione peroxidase	-0.480482005	0.000417389	0.000607006	1218.443846	901.6087452	1046.035735	717.5503087	718.8742237	831.142135
SAUSA300_1198	hflX	putative GTP-binding protein	-0.515048074	2.96E-06	4.85E-06	1007.332643	997.2749384	1112.998255	737.7480211	759.5652175	684.1837481
SAUSA300_1199	SAUSA300_1199	hypothetical protein	-1.713537753	9.58E-54	5.15E-53	2077.891483	2203.029977	2346.731963	732.4328336	684.9650622	604.3785314
SAUSA300_1200	glnR	glutamine synthetase repressor	-2.206774032	1.74E-125	2.07E-124	11017.43287	9298.573475	10374.11774	2196.235463	2237.035826	2214.108147
SAUSA300_1201	glnA	glutamine synthetase, type I	-1.92452505	3.83E-102	3.63E-101	50533.80649	53945.80533	58457.26568	14610.38732	14857.0569	13454.96489
SAUSA300_1202	SAUSA300_1202	hypothetical protein	0.693499022	0.796307357	0.822307951	0	1.805022513	0	1.063037494	1.937666371	0
SAUSA300_1203	SAUSA300_1203	hypothetical protein	-0.651861444	0.140355097	0.163747613	65.36945873	36.10045026	30.43750925	24.44986237	38.75332743	20.43792135
SAUSA300_1204	SAUSA300_1204	hypothetical protein	0.519418168	0.169441306	0.195423299	55.7247845	27.07533769	29.42292561	54.21491221	46.50399291	59.36729536
SAUSA300_1205	SAUSA300_1205	hypothetical protein	0.564088729	0.63798156	0.674738757	1.071630471	1.805022513	7.102085491	1.063037494	5.812999114	7.785874801
SAUSA300_1206	SAUSA300_1206	hypothetical protein	0.775967833	0.322284335	0.358169509	6.429782826	4.512556282	6.08750185	10.63037494	11.62599823	6.812640451
SAUSA300_1207	SAUSA300_1207	hypothetical protein	2.031183677	6.98E-07	1.18E-06	15.00282659	18.95273639	11.16042006	64.84528716	47.4728261	72.99257626
SAUSA300_1208	SAUSA300_1208	hypothetical protein	0.633131374	0.088504419	0.105708912	27.86239225	32.49040523	25.36459104	47.83668725	48.44165928	36.9829053
SAUSA300_1209	SAUSA300_1209	hypothetical protein	2.254543793	0.006231527	0.008345795	3.214891413	2.707533769	3.043750925	9.56733745	15.50133097	17.5182183
SAUSA300_1210	SAUSA300_1210	hypothetical protein	-0.310260759	0.241375534	0.273108093	97.51837287	130.8641322	102.4729478	64.84528716	104.633984	97.32343501
SAUSA300_1211	SAUSA300_1211	hypothetical protein	0.425044501	0.049116241	0.060502174	137.1687003	114.6189296	98.41461324	139.2579118	161.795142	168.3695426
SAUSA300_1212	SAUSA300_1212	hypothetical protein	-0.147991035	0.499355171	0.538761744	188.6069629	198.5524764	152.1875462	122.2493119	188.9224712	175.182183
SAUSA300_1213	SAUSA300_1213	hypothetical protein	-0.297287106	0.542564735	0.580371813	24.64750083	25.27031518	24.3500074	11.69341244	27.1273292	21.4111557
SAUSA300_1214	SAUSA300_1214	hypothetical protein	1.76977291	1.75E-16	4.31E-16	79.30065486	64.07829921	87.25419318	229.6160988	248.9901287	305.5955859
SAUSA300_1215	SAUSA300_1215	hypothetical protein	-1.401789579	7.17E-08	1.29E-07	425.437297	286.9985796	291.1855051	82.91692456	179.2341393	116.788122
SAUSA300_1216	cls1	cardiolipin synthetase	0.043926328	0.613013897	0.649903667	3401.355115	3227.380253	3194.923887	3225.255758	3559.493124	3341.113524
SAUSA300_1217	SAUSA300_1217	ABC transporter ATP-binding protein	2.740630531	8.75E-13	1.91E-12	18.21771801	16.24520262	18.26250555	130.7536118	154.0444765	67.15317016
SAUSA300_1218	SAUSA300_1218	ABC transporter permease	1.513662385	8.99E-09	1.69E-08	54.65315402	37.00296151	45.65626387	137.1318368	134.6678128	118.7345907
SAUSA300_1219	SAUSA300_1219	putative sensor histidine kinase	0.798507068	3.65E-09	7.00E-09	369.7125125	375.4446827	349.0167727	684.5961464	663.6507322	555.7168139
SAUSA300_1220	SAUSA300_1220	LuxR family DNA-binding response regulator	0.697880023	2.08E-05	3.27E-05	441.5117541	304.1462934	312.4917616	611.2465593	546.4219167	556.6900483
SAUSA300_1221	SAUSA300_1221	hypothetical protein	-1.182841402	9.96E-05	0.000150507	324.7040327	313.171406	134.9396243	95.6733745	148.2314774	96.35020066
SAUSA300_1222	nuc2	thermonuclease	-1.120738861	8.28E-09	1.56E-08	253.9764216	286.0960683	326.6959326	159.4556242	116.2599823	123.6007625
SAUSA300_1223	SAUSA300_1223	hypothetical protein	-0.547377578	2.32E-06	3.82E-06	2915.906512	2752.659332	2810.396687	1927.286977	2214.752662	1659.364567
SAUSA300_1224	SAUSA300_1224	hypothetical protein	1.835043277	6.60E-47	3.20E-46	550.8180621	629.0503458	502.2189026	1947.48469	2249.630657	1808.269423
SAUSA300_1225	thrD	aspartate kinase	1.891856686	2.80E-21	7.91E-21	163.9594621	311.3663835	315.5355125	993.9400573	906.8278618	1039.414286
SAUSA300_1226	hom	homoserine dehydrogenase	2.850280391	1.44E-147	2.15E-146	1415.623852	1500.876219	1675.077592	10663.32911	10038.08064	12411.65767
SAUSA300_1227	thrC	threonine synthase	3.44853523	1.72E-206	4.60E-205	1209.870802	1372.719621	1544.196303	14627.39592	13917.28871	16515.78692
SAUSA300_1228	thrB	homoserine kinase	3.830819293	1.06E-275	4.15E-274	832.656876	930.4891054	1053.13782	13042.40702	12619.05224	14421.3866
SAUSA300_1229	SAUSA300_1229	HAD superfamily hydrolase	1.66490405	1.21E-82	9.18E-82	3480.65577	3888.018493	3709.317794	11752.94254	11147.39463	12232.58255
SAUSA300_1230	SAUSA300_1230	hypothetical protein	-1.401355905	7.15E-23	2.11E-22	2682.291069	2103.753739	1811.0318	788.7738208	882.6070321	825.3027289
SAUSA300_1231	SAUSA300_1231	gamma-aminobutyrate permease	1.050193881	7.84E-36	3.13E-35	7711.45287	6820.277565	7232.966781	14673.10654	14848.3374	15544.49904
SAUSA300_1232	katA	catalase	1.581966312	2.15E-87	1.68E-86	18093.40887	19200.02447	18854.00781	52804.26146	57146.62546	58143.93978
SAUSA300_1233	rpmG	50S ribosomal protein L33	0.145270456	0.341581083	0.378653016	10002.59882	6938.50654	6268.097738	8799.824379	9160.31777	7706.069584
SAUSA300_1234	rpsN2	30S ribosomal protein S14	-0.816247826	1.52E-06	2.53E-06	356.8529469	305.0488047	287.1271706	174.3381491	167.6081411	196.5933387
SAUSA300_1235	guaC	guanosine 5'-monophosphate oxidoreductase	-0.801817761	1.27E-08	2.38E-08	879.8086167	1122.724003	1227.646206	665.4614715	590.0194101	598.5391253
SAUSA300_1236	SAUSA300_1236	hypothetical protein	-0.515573904	3.97E-06	6.48E-06	1904.287347	1944.009246	1931.767254	1487.189455	1391.244455	1165.934751
SAUSA300_1237	lexA	LexA repressor	0.604494473	1.80E-13	4.04E-13	8189.40006	7915.023719	7391.241829	11716.79926	11657.00089	12349.37067
SAUSA300_1238	SAUSA300_1238	hypothetical protein	-2.769388388	1.71E-67	1.11E-66	752.2845907	633.562902	754.8502294	100.988562	96.88331856	115.8148877
SAUSA300_1239	tkt	transketolase	-1.012037097	1.24E-39	5.28E-39	47969.39478	49976.56083	51055.87801	24211.74197	25690.54958	23979.52115
SAUSA300_1240	SAUSA300_1240	hypothetical protein	-3.463100357	1.51E-133	1.92E-132	8918.10878	6480.030821	6079.385181	681.4070339	620.0532388	646.2276085
SAUSA300_1241	SAUSA300_1241	hypothetical protein	-0.264879743	0.088513596	0.105708912	724.4221984	814.0651533	663.5377016	720.7394212	622.9597384	490.5101125
SAUSA300_1242	sbcD	exonuclease SbcD	0.158043593	0.293917039	0.328451352	356.8529469	328.5140974	336.841769	437.9714477	362.3436114	340.6320225
SAUSA300_1243	sbcC	exonuclease SbcC	-0.909244249	4.32E-25	1.34E-24	2312.578557	2313.13635	2349.775714	1248.006018	1264.327307	1201.944422
SAUSA300_1244	mscL	large-conductance mechanosensitive channel	1.12228598	7.90E-24	2.37E-23	9067.065416	10721.83373	9956.109275	19093.21644	21169.97394	24491.44242
SAUSA300_1245	opuD	glycine betaine transporter opuD	-1.340384536	3.44E-28	1.16E-27	8770.223775	11043.12773	10548.62612	4467.946589	4064.255214	3459.848115
SAUSA300_1246	acnA	aconitate hydratase	1.083755707	2.15E-30	7.75E-30	23750.54613	28126.76331	27899.02098	53688.70865	56512.03972	58892.35699
SAUSA300_1247	SAUSA300_1247	hypothetical protein	1.180194461	4.87E-30	1.74E-29	1090.91982	1294.201142	1216.485786	2649.089436	2615.849601	2900.238363
SAUSA300_1248	SAUSA300_1248	hypothetical protein	1.374213289	2.45E-25	7.64E-25	549.7464317	472.0133871	399.7459548	1187.412881	1280.797471	1214.596469
SAUSA300_1249	plsY	glycerol-3-phosphate acyltransferase	0.650033739	1.21E-10	2.45E-10	3119.516301	3688.563505	3080.275936	5212.072835	5392.525511	4915.806702
SAUSA300_1250	parE	DNA topoisomerase IV subunit B	-1.235425371	3.58E-56	1.98E-55	8969.547043	9573.839409	9312.863247	3916.230129	3880.176908	4035.029616
SAUSA300_1251	parC	DNA topoisomerase IV subunit A	-1.464355224	3.79E-66	2.40E-65	19512.24762	20588.98929	18725.15569	7006.480126	7544.304017	6767.871671
SAUSA300_1252	alsT	amino acid carrier protein	-1.723950248	1.06E-58	6.17E-58	9816.135115	12704.65096	10984.89709	3471.880457	3311.471829	3360.578211
SAUSA300_1253	glcT	transcription antiterminator	-0.48065496	6.28E-05	9.57E-05	711.5626328	724.7165389	741.660642	481.555985	569.6739132	509.0015651
SAUSA300_1254	cozEb	AI-2E family transporter	0.628327188	8.07E-13	1.77E-12	3806.431433	4360.934391	4117.180418	6503.663391	6324.543036	6164.466374
SAUSA300_1255	fmtC	oxacillin resistance-related FmtC protein	-0.687750226	4.92E-13	1.09E-12	10470.90133	11405.03475	10280.77604	7055.37985	6889.372783	6020.42769
SAUSA300_1256	msrA2	methionine sulfoxide reductase A	1.583411342	3.40E-43	1.54E-42	484.3769729	439.5229819	475.8397279	1303.283968	1367.023625	1521.165289
SAUSA300_1257	msrR	peptide methionine sulfoxide reductase regulator MsrR	-0.515636804	1.04E-09	2.04E-09	3114.158149	3101.028677	3210.142642	2290.8458	2149.840839	2152.794382
SAUSA300_1258	dmpI	4-oxalocrotonate tautomerase	-0.335240339	0.044860634	0.055599227	1326.678523	897.0961889	915.1544447	697.3525963	863.2303684	925.545867
SAUSA300_1259	umuC	ImpB/MucB/SamB family protein	0.627414652	3.53E-05	5.47E-05	365.4259906	297.8287146	269.8792487	459.2321976	499.9179238	480.777769
SAUSA300_1260	tyrA	prephenate dehydrogenase	1.011049829	1.20E-28	4.12E-28	1042.696448	1002.690006	1041.9774	2093.120826	2015.173026	2112.891774
SAUSA300_1261	SAUSA300_1261	putative glutamyl aminopeptidase	0.39587301	2.60E-05	4.05E-05	2417.598343	2148.879302	2464.423666	2960.559422	3142.894854	3144.520185
SAUSA300_1262	trpE	anthranilate synthase component I	0.488798029	0.030791615	0.038729271	140.3835917	87.54359188	112.6187842	152.0143617	166.6393079	157.6639647
SAUSA300_1263	trpG	anthranilate synthase component II	0.079390735	0.714778522	0.746932174	128.5956565	141.6942673	126.8229552	123.3123494	125.9483141	170.3160113
SAUSA300_1264	trpD	anthranilate phosphoribosyltransferase	0.190029446	0.275025738	0.308390671	286.1253358	287.9010908	357.1334419	290.209236	362.3436114	408.758427
SAUSA300_1265	trpC	indole-3-glycerol-phosphate synthase	0.128264967	0.44714298	0.486427817	205.7530504	215.7001903	200.887561	248.7507737	204.4238022	227.7368379
SAUSA300_1266	trpF	N-(5'-phosphoribosyl)anthranilate isomerase	0.424465588	0.095449587	0.113424701	103.9481557	124.5465534	89.28336046	103.114637	148.2314774	175.182183
SAUSA300_1267	trpB	tryptophan synthase subunit beta	1.215623738	2.43E-15	5.82E-15	217.5409856	202.1625214	249.5875758	519.8253348	465.0399291	568.3688605
SAUSA300_1268	trpA	tryptophan synthase subunit alpha	1.287667905	1.94E-17	4.93E-17	181.1055496	190.4298751	186.6833901	409.2694353	494.1049247	459.3666133
SAUSA300_1269	femA	methicillin resistance protein FemA	-0.700760661	1.88E-18	4.90E-18	7791.825155	8170.434405	8526.560924	5102.579973	4961.394744	5003.397794
SAUSA300_1270	femB	methicillin resistance protein FemB	-1.642154934	1.12E-88	8.88E-88	17831.93104	19071.86787	18282.79722	6216.643267	5868.222605	5597.070748
SAUSA300_1271	SAUSA300_1271	hydrolase-like protein	1.433886495	1.96E-16	4.82E-16	376.1422953	298.7312259	222.1938175	824.9170957	856.4485361	740.6313404
SAUSA300_1272	SAUSA300_1272	hypothetical protein	0.729240525	3.43E-09	6.58E-09	520.8124089	509.0163486	520.4814082	754.756621	888.4200312	925.545867
SAUSA300_1273	opp-2F	oligopeptide permease, ATP-binding protein	1.321579974	1.53E-26	4.95E-26	369.7125125	428.6928468	409.8917912	929.0947701	1001.773514	1090.995706
SAUSA300_1274	opp-2D	peptide ABC transporter ATP-binding protein	1.355543005	1.26E-27	4.19E-27	276.4806615	296.9262034	285.0980033	698.4156338	738.2508875	761.0692618
SAUSA300_1275	opp-2C	peptide ABC transporter permease	1.54345672	4.55E-25	1.41E-24	217.5409856	200.3574989	244.5146576	571.914172	648.1494012	708.5146069
SAUSA300_1276	opp-2B	oligopeptide permease, channel-forming protein	1.495854472	2.22E-20	6.10E-20	207.8963114	190.4298751	242.4854903	516.6362223	683.0273959	605.3517658
SAUSA300_1277	SAUSA300_1277	hypothetical protein	-0.790891583	0.000412767	0.000600617	210.0395723	218.4077241	155.2312972	91.42122452	128.8548137	116.788122
SAUSA300_1278	pepF	oligoendopeptidase F	1.404369734	3.14E-67	2.02E-66	2255.782142	2435.877881	2397.461145	6249.59743	6209.251887	6309.478292
SAUSA300_1279	phoU	phosphate transport system regulatory protein PhoU	0.723632966	0.002984541	0.004119043	64.29782826	67.68834423	75.07918948	99.92552447	121.1041482	120.6810594
SAUSA300_1280	pstB	phosphate transporter ATP-binding protein	0.493811407	0.062944632	0.076424449	64.29782826	59.56574293	56.81668393	89.29514953	75.56898848	89.53756021
SAUSA300_1281	pstA	phosphate ABC transporter permease PstA	0.753946336	0.013480431	0.017640145	45.00847978	46.93058534	42.61251295	62.71921217	93.97681901	70.07287321
SAUSA300_1282	pstC	phosphate ABC transporter permease PstC	0.727488952	0.057824085	0.0705008	19.28934848	33.39291649	32.46667653	55.27794971	43.59749335	42.82231141
SAUSA300_1283	pstS	phosphate ABC transporter phosphate-binding protein PstS	1.249241665	0.003419949	0.004702653	21.43260942	20.7577589	22.32084012	56.3409872	67.81832299	29.1970305
SAUSA300_1284	cvfB	virulence factor B	0.516615361	3.80E-09	7.28E-09	7531.418951	7004.389861	6592.764503	9924.518048	10549.62456	9750.834954
SAUSA300_1285	SAUSA300_1285	ABC transporter ATP-binding protein	-2.475035338	1.19E-138	1.55E-137	13168.19523	14765.08416	13764.85627	2756.456223	2461.805125	2283.207785
SAUSA300_1286	lysC	aspartate kinase	0.913454516	1.06E-18	2.78E-18	1715.680384	1755.384394	1549.269221	2899.966285	3121.580524	3434.544022
SAUSA300_1287	asd	aspartate semialdehyde dehydrogenase	1.357806687	2.15E-47	1.05E-46	2462.606823	2291.47608	2279.769443	5530.984083	6054.238577	6438.91846
SAUSA300_1288	dapA	dihydrodipicolinate synthase	1.771888492	3.74E-77	2.68E-76	2829.104444	2671.433319	2652.121639	8464.967568	9251.38809	10121.63724
SAUSA300_1289	dapB	dihydrodipicolinate reductase	2.463975163	2.10E-136	2.67E-135	1437.056462	1537.879181	1596.954652	7919.629333	8027.751776	9279.789528
SAUSA300_1290	dapD	tetrahydrodipicolinate acetyltransferase	3.025410942	2.79E-196	6.32E-195	1532.431574	1852.85561	1609.129656	12708.61325	13582.07243	14392.18957
SAUSA300_1291	dapI	hippurate hydrolase	3.08053358	2.80E-152	4.38E-151	488.6634948	658.8332172	619.910605	4999.465336	5149.348382	4820.429736
SAUSA300_1292	alr2	alanine racemase	3.043558633	1.78E-197	4.07E-196	469.3741463	521.6515062	565.1230884	4277.662877	4407.222161	4151.817738
SAUSA300_1293	lysA	diaminopimelate decarboxylase	2.094882711	2.65E-121	3.02E-120	2037.169525	1924.153999	2213.821506	8645.683942	9121.564443	8607.284592
SAUSA300_1294	msa	hypothetical protein	0.855369132	0.046431996	0.057357171	17.14608754	19.85524764	21.30625647	29.76504984	42.62866017	33.0899679
SAUSA300_1295	cspA	CSD family cold shock protein	-1.696902196	3.43E-36	1.38E-35	26190.64871	20005.96702	17254.00941	6254.912617	6698.512646	6617.020346
SAUSA300_1296	SAUSA300_1296	hypothetical protein	0.467685555	0.015289503	0.019858953	184.320441	151.6218911	156.2458808	210.4814239	201.5173026	267.6394463
SAUSA300_1297	acyP	acylphosphatase	0.683369544	1.86E-05	2.92E-05	514.3826261	394.3974191	420.0376276	660.146284	622.9597384	848.6603533
SAUSA300_1298	xpaC	hypothetical protein	0.889390929	3.37E-14	7.73E-14	2376.876385	1961.15696	1924.665168	3614.327481	4317.120675	3666.173797
SAUSA300_1299	SAUSA300_1299	putative tellurite resistance protein	0.718938794	1.39E-18	3.63E-18	4653.019505	4329.346497	4599.107648	7351.967311	7758.416151	7241.836799
SAUSA300_1300	brnQ3	branched-chain amino acid transport system II carrier protein	-1.031013873	1.23E-22	3.59E-22	1440.271353	1450.335589	1343.308742	720.7394212	643.3052353	708.5146069
SAUSA300_1301	SAUSA300_1301	hypothetical protein	-0.8696146	1.22E-20	3.36E-20	2770.164768	2855.545615	3034.619672	1674.284054	1559.821429	1506.566774
SAUSA300_1302	SAUSA300_1302	ATPase family protein	-0.800349038	2.55E-13	5.70E-13	1117.710581	1034.2779	1084.589913	634.6333842	576.4557455	647.2008428
SAUSA300_1303	SAUSA300_1303	hypothetical protein	-0.089211905	0.33263568	0.369048462	1769.261908	1700.331207	1736.967194	1550.971704	1709.021739	1633.087239
SAUSA300_1304	SAUSA300_1304	hypothetical protein	0.448225821	4.86E-07	8.33E-07	5883.251286	5938.524068	5682.682977	7365.786799	7922.148959	8593.659312
SAUSA300_1305	sucB	dihydrolipoamide succinyltransferase	1.14135159	2.62E-40	1.13E-39	7484.26721	7933.976456	8103.479546	18152.42825	16091.35038	17644.73877
SAUSA300_1306	sucA	2-oxoglutarate dehydrogenase E1 component	1.558357858	6.00E-75	4.17E-74	11047.43853	12418.55489	12115.14326	35617.07125	33190.28727	35991.1795
SAUSA300_1307	arlS	sensor histidine kinase protein	-0.28730426	0.013879748	0.018126536	2191.484313	1848.343053	2261.506937	1908.152302	1593.73059	1661.311036
SAUSA300_1308	arlR	DNA-binding response regulator	1.003695568	1.62E-19	4.32E-19	804.7944838	784.2822819	681.8002072	1615.816991	1455.187445	1483.20915
SAUSA300_1309	SAUSA300_1309	IS200 family transposase	-1.186408401	4.84E-14	1.10E-13	427.580558	411.5451329	371.3376128	159.4556242	181.1718057	190.7539326
SAUSA300_1310	pgpB	hypothetical protein	-1.123389978	9.33E-29	3.22E-28	3453.865008	3578.457132	4002.532466	1692.355691	1574.353927	1798.537079
SAUSA300_1311	murG	undecaprenyldiphospho-muramoylpentapeptide beta-N- acetylglucosaminyltransferase	-2.305050532	5.91E-85	4.56E-84	6279.75456	4840.167868	6250.849816	1149.143531	1227.511646	1137.710955
SAUSA300_1312	SAUSA300_1312	acetyltransferase	-1.903174695	1.37E-46	6.61E-46	1464.918854	1263.515759	1502.598373	432.6562602	335.2162822	363.9896469
SAUSA300_1313	ctpA	carboxyl-terminal protease	0.656101914	3.98E-15	9.41E-15	3142.020541	3007.167507	3307.542672	4905.918037	5088.311891	4906.074359
SAUSA300_1314	SAUSA300_1314	hypothetical protein	-0.942539243	5.24E-20	1.42E-19	2472.251497	2684.970988	2451.234078	1191.665031	1358.304126	1408.270105
SAUSA300_1315	crr	PTS system, glucose-specific IIA component	-0.501504117	3.89E-09	7.43E-09	8964.18889	9229.080109	8643.238043	5926.434031	6693.66848	6335.755619
SAUSA300_1316	msrB1	methionine sulfoxide reductase B	-0.789648896	1.55E-19	4.14E-19	5765.371934	5934.011511	6067.210177	3218.877533	3394.791482	3663.254094
SAUSA300_1317	msrA1	methionine sulfoxide reductase A	-0.60774994	7.26E-14	1.64E-13	10900.62515	9820.224982	10076.84473	6686.50584	6833.180458	6689.039688
SAUSA300_1318	fakB2	hypothetical protein	-0.867973712	5.35E-23	1.58E-22	9530.009779	9250.740379	9000.371485	5470.390946	5009.836403	4742.570988
SAUSA300_1319	folA	dihydrofolate reductase	-0.846504553	1.24E-17	3.16E-17	5891.82433	5245.395423	5133.793227	3054.106721	3217.49501	2776.637601
SAUSA300_1320	thyA	thymidylate synthase	-0.660261964	1.46E-12	3.15E-12	4017.542636	3681.343415	4132.399172	2602.315786	2545.124779	2338.682143
SAUSA300_1321	SAUSA300_1321	hypothetical protein	-0.526789792	2.76E-07	4.80E-07	2664.073351	2316.746395	2386.300725	1711.490366	1817.531056	1583.452288
SAUSA300_1322	cvfC	hypothetical protein	-0.025965141	0.749656032	0.779963172	4165.427641	4220.142635	4383.001332	4349.949427	4071.037046	4120.674238
SAUSA300_1323	SAUSA300_1323	hypothetical protein	0.307431339	0.054413005	0.066465396	267.9076178	253.6056631	268.864665	308.2808734	292.5876221	376.6416935
SAUSA300_1324	SAUSA300_1324	hypothetical protein	0.322166382	0.061132147	0.074395867	214.3260942	284.2910458	288.1417542	366.7479356	317.7772849	300.7294142
SAUSA300_1325	SAUSA300_1325	hypothetical protein	-0.237591976	0.386681558	0.425058245	90.01695957	69.49336675	78.12294041	70.16047463	56.19232477	74.93904496
SAUSA300_1326	rnhA	putative cell wall enzyme EbsB	0.963168195	0.006624474	0.008835998	25.71913131	25.27031518	34.49584382	48.89972474	62.97415707	54.50112361
SAUSA300_1327	ebh	cell surface protein	1.476657955	4.45E-69	2.92E-68	3296.335329	3712.028798	3442.482296	9674.704237	9885.973826	9529.910756
SAUSA300_1328	norB	putative drug transporter	-4.093068465	2.65E-227	8.01E-226	3203.103478	3874.480824	4112.1075	215.7966114	224.7692991	215.0847914
SAUSA300_1329	SAUSA300_1329	amino acid permease	-5.194514661	0	0	6611.960006	6929.481427	7567.779383	182.842449	204.4238022	188.8074639
SAUSA300_1330	ilvA2	threonine dehydratase	-5.961110673	0	0	6785.564143	6678.583298	7133.537584	99.92552447	105.6028172	124.5739968
SAUSA300_1331	ald	alanine dehydrogenase	-5.615465037	0	0	7806.827982	7692.103439	8599.610946	154.1404367	153.0756433	183.9412922
SAUSA300_1332	SAUSA300_1332	putative 5'-3' exonuclease	0.007571077	0.936061122	0.944335298	3639.25708	4247.217973	4246.03254	3988.516679	4046.816216	4162.523315
SAUSA300_1333	dynA	hypothetical protein	-0.043048818	0.593406877	0.630644961	9923.298162	9191.174636	9761.309216	9267.560876	9729.991683	9027.721832
SAUSA300_1334	SAUSA300_1334	hypothetical protein	-3.177541477	6.63E-146	9.72E-145	3878.230675	4049.568008	3462.773969	480.4929475	420.4736026	359.1234752
SAUSA300_1335	SAUSA300_1335	hypothetical protein	-2.294838042	3.12E-42	1.38E-41	677.2704577	690.4211112	559.0355865	110.5558994	153.0756433	128.4669342
SAUSA300_1336	SAUSA300_1336	hypothetical protein	-0.808998541	1.03E-10	2.10E-10	1339.538089	1425.065274	1358.527496	895.0775703	665.5883985	794.1592297
SAUSA300_1337	gpsB	hypothetical protein	-0.499849592	2.31E-09	4.45E-09	5391.3729	5022.475142	5457.445408	3602.634069	3822.046917	3797.560434
SAUSA300_1338	SAUSA300_1338	hypothetical protein	0.113317624	0.166060822	0.191777236	5136.324848	4952.981775	4998.853602	5551.181796	5623.107809	5146.463243
SAUSA300_1339	SAUSA300_1339	hypothetical protein	0.426479477	3.18E-05	4.93E-05	2444.389104	2251.765585	2217.879841	3114.699859	3378.321318	2798.048757
SAUSA300_1340	recU	Holliday junction-specific endonuclease	-0.717290111	2.52E-15	6.00E-15	6426.567935	6481.835844	5834.870523	3951.310367	3897.615906	3552.305378
SAUSA300_1341	pbp2	penicillin binding protein 2	-0.41325162	4.77E-06	7.77E-06	37508.13812	43895.43998	39862.99128	29883.04701	29208.38288	31972.69487
SAUSA300_1342	SAUSA300_1342	hypothetical protein	-1.117624815	4.27E-19	1.13E-18	908.7426395	837.530446	847.1773408	386.945648	442.7567658	364.9628813
SAUSA300_1343	nth	endonuclease III	-0.548098503	5.91E-07	1.01E-06	1431.698309	1712.966365	1728.850525	1081.109132	1138.378993	1114.353331
SAUSA300_1344	dnaD	putative DNA replication protein DnaD	-0.43173207	0.000113266	0.000170483	1087.704928	1207.560061	1283.448307	937.5990701	881.6381989	835.0350724
SAUSA300_1345	asnC	asparaginyl-tRNA synthetase	-1.90745764	5.26E-109	5.31E-108	14359.84831	16035.82	15334.41716	4255.33909	4059.411048	3876.392417
SAUSA300_1346	dinG	DnaQ family exonuclease/DinG family helicase	-0.901751839	2.35E-22	6.78E-22	7199.213505	7550.409172	7230.937614	4233.015303	3969.309562	3563.98419
SAUSA300_1347	birA	BirA bifunctional protein	-0.404027612	4.45E-05	6.85E-05	2271.856599	2476.490888	2316.294454	1935.791277	1738.086735	1667.150442
SAUSA300_1348	papS	tRNA CCA-pyrophosphorylase	-0.932687565	5.19E-22	1.49E-21	2884.829228	3185.864735	3112.742613	1709.364291	1610.200755	1492.941493
SAUSA300_1349	bshA	glycosyl transferase, group 1 family protein	-0.415241291	2.69E-05	4.19E-05	1918.218543	2182.272218	1990.613105	1601.997504	1452.280945	1515.325883
SAUSA300_1350	SAUSA300_1350	hypothetical protein	-0.275236704	0.056425311	0.068827343	410.4344704	371.8346377	343.9438545	314.6590983	294.5252884	321.1673355
SAUSA300_1351	SAUSA300_1351	hypothetical protein	-0.498227539	1.07E-07	1.91E-07	26940.79004	23143.99866	22662.7548	17616.65736	17382.80502	16503.13487
SAUSA300_1352	SAUSA300_1352	hypothetical protein	-0.069917107	0.521557976	0.560642787	1272.025369	1414.235139	1286.492058	1357.49888	1285.641637	1143.550361
SAUSA300_1353	SAUSA300_1353	hypothetical protein	0.219966353	0.0174191	0.022447294	1371.687003	1453.945634	1432.592102	1676.410129	1585.979925	1698.293941
SAUSA300_1354	SAUSA300_1354	hypothetical protein	0.368455902	1.12E-05	1.79E-05	3726.059148	4074.838323	3909.190771	4843.198825	5150.317215	5125.052088
SAUSA300_1355	aroA	3-phosphoshikimate 1-carboxyvinyltransferase	0.833949757	4.59E-25	1.42E-24	4181.502098	4359.129369	4471.270109	7422.127786	7859.174802	7913.368501
SAUSA300_1356	aroB	3-dehydroquinate synthase	0.992358984	3.65E-23	1.08E-22	1402.764287	1638.960442	1647.683834	3040.287234	3045.042702	3246.709792
SAUSA300_1357	aroC	chorismate synthase	1.128911092	2.06E-40	8.91E-40	1685.674731	1682.280982	1745.083864	3637.714306	3668.971274	3874.445948
SAUSA300_1358	ndk	nucleoside diphosphate kinase	0.92305088	3.56E-14	8.15E-14	1298.816131	1750.871838	1660.873421	3075.367471	2810.585072	3050.116453
SAUSA300_1359	hepT	polyprenyl synthetase	-0.07164082	0.411440887	0.450201053	3404.570007	3538.746637	3638.296939	3438.926294	3153.552019	3477.366333
SAUSA300_1360	ubiE	ubiquinone/menaquinone biosynthesis methyltransferase	0.182412234	0.045404048	0.056223783	2431.529539	2395.264875	2685.602899	2889.33591	2736.953749	2898.291895
SAUSA300_1361	SAUSA300_1361	hypothetical protein	0.403057535	0.000346841	0.000508068	1105.922646	1160.629476	1061.254489	1637.077741	1439.686114	1325.545185
SAUSA300_1362	hup	DNA-binding protein HU	0.844736144	1.06E-17	2.70E-17	53623.31714	56789.6183	48795.38566	105236.4598	89942.59762	90752.15668
SAUSA300_1363	gpsA	NAD(P)H-dependent glycerol-3-phosphate dehydrogenase	-1.064759351	6.79E-39	2.86E-38	11970.11236	12247.98026	12115.14326	5617.09012	5576.603817	6175.171951
SAUSA300_1364	engA	GTP-binding protein EngA	-1.072741488	2.07E-31	7.64E-31	13616.13677	15831.85246	14827.12534	7458.271061	6743.078972	6849.623356
SAUSA300_1365	rpsA	30S ribosomal protein S1	1.502048592	4.07E-79	2.99E-78	16520.25534	17222.62231	17521.85949	45967.86733	50856.96041	48380.45278
SAUSA300_1366	SAUSA300_1366	hypothetical protein	-1.12979042	0.000585639	0.000844208	70.72761109	71.29838926	59.86043486	36.14327481	27.1273292	29.1970305
SAUSA300_1367	cmk	cytidylate kinase	-1.110050204	2.57E-33	9.76E-33	2959.843361	3069.440783	3313.630174	1392.579118	1478.439441	1456.931822
SAUSA300_1368	ansA	L-asparaginase	-1.774048544	7.09E-69	4.64E-68	2153.977247	2175.954639	2413.694483	643.1376841	679.1520631	649.1473115
SAUSA300_1369	SAUSA300_1369	pyridine nucleotide-disulfide oxidoreductase	-1.445850749	1.28E-53	6.87E-53	2653.357046	2851.93557	2886.49046	1069.415719	1028.900843	982.9666936
SAUSA300_1370	ebpS	cell surface elastin binding protein	1.226859616	2.95E-35	1.17E-34	21907.34172	17879.6505	18596.30357	43223.10452	46436.17459	46984.83472
SAUSA300_1371	recQ	ATP-dependent DNA helicase RecQ	1.017446078	3.90E-28	1.32E-27	1484.208202	1445.823033	1554.342139	3161.473508	2838.681234	3077.367015
SAUSA300_1372	SAUSA300_1372	hypothetical protein	0.586368648	1.77E-08	3.28E-08	920.5305746	917.8539478	865.4398463	1458.487442	1314.706633	1287.589045
SAUSA300_1373	fer	ferredoxin	-0.026065225	0.888730004	0.903180898	347.2082726	256.3131968	300.3167579	263.6332986	261.5849601	361.0699439
SAUSA300_1374	ribU	hypothetical protein	2.007138143	7.17E-95	6.23E-94	888.3816605	853.7756486	801.5210769	3190.175521	3546.898293	3486.125442
SAUSA300_1375	SAUSA300_1375	hypothetical protein	-0.378667132	0.357927323	0.395437383	38.57869696	32.49040523	33.48126017	31.89112483	18.40783053	30.17026485
SAUSA300_1376	SAUSA300_1376	putative lipoprotein	0.252402162	0.250154806	0.282432846	111.449569	104.6913057	149.1437953	142.4470243	154.0444765	138.1992777
SAUSA300_1377	SAUSA300_1377	hypothetical protein	-0.891163371	0.268034582	0.301065802	8.573043769	9.025112565	10.14583642	4.252149978	4.844165928	5.839406101
SAUSA300_1378	SAUSA300_1378	hypothetical protein	1.157685774	0.0047145	0.006372586	28.93402272	31.58789398	14.20417098	56.3409872	41.65982698	69.09963886
SAUSA300_1379	SAUSA300_1379	putative lipoprotein	-1.488130021	0.009541566	0.0126243	35.36380555	26.17282644	23.33542376	13.81948743	3.875332743	12.65204655
SAUSA300_1380	SAUSA300_1380	hypothetical protein	-2.239416619	0.002622475	0.003626975	16.07445707	21.66027016	14.20417098	4.252149978	2.906499557	3.8929374
SAUSA300_1381	lukF-PV	Panton-Valentine leukocidin, LukF-PV	0.830404705	2.42E-10	4.89E-10	560.4627364	504.5037924	679.7710399	1044.965857	1001.773514	1054.012801
SAUSA300_1382	lukS-PV	Panton-Valentine leukocidin, LukS-PV	0.765700115	7.34E-11	1.50E-10	577.6088239	611.9026319	670.6397871	1147.017456	1008.555346	1008.270787
SAUSA300_1383	SAUSA300_1383	phiSLT ORF484-like protein, lysin	0.056345436	0.873173944	0.888887716	53.58152355	35.197939	47.68543116	54.21491221	34.87799468	52.55465491
SAUSA300_1384	SAUSA300_1384	phiSLT ORF100b-like protein, holin	-1.511897421	0.234609005	0.26602533	7.501413297	2.707533769	4.058334567	1.063037494	0.968833186	2.91970305
SAUSA300_1385	SAUSA300_1385	phiSLT ORF 99-like protein	-1.053470173	0.208317535	0.237237973	4.286521884	9.025112565	24.3500074	8.504299955	3.875332743	5.839406101
SAUSA300_1386	SAUSA300_1386	phiETA ORF59-like protein	-0.637490816	0.684985423	0.719810543	0	2.707533769	5.072918208	2.126074989	1.937666371	0.97323435
SAUSA300_1387	SAUSA300_1387	phiSLT ORF129-like protein	-0.206392239	0.818819929	0.840323594	7.501413297	2.707533769	18.26250555	2.126074989	11.62599823	10.70557785
SAUSA300_1388	SAUSA300_1388	phiSLT ORF488-like protein	0.982081293	0.010087551	0.013319829	17.14608754	27.07533769	30.43750925	48.89972474	52.31699202	46.71524881
SAUSA300_1389	SAUSA300_1389	phiSLT ORF636-like protein	0.562119493	0.023666173	0.030098693	68.58435015	114.6189296	115.6625351	140.3209493	164.7016416	137.2260434
SAUSA300_1390	SAUSA300_1390	phiSLT ORF96-like protein	1.702421001	0.013845612	0.018099966	7.501413297	4.512556282	4.058334567	17.00859991	13.5636646	21.4111557
SAUSA300_1391	SAUSA300_1391	phiSLT ORF527-like protein	0.884410748	0.020918796	0.026773203	20.36097895	33.39291649	42.61251295	77.60173709	52.31699202	48.66171751
SAUSA300_1392	SAUSA300_1392	phiSLT ORF191-like protein	0.639461266	0.143054056	0.166748178	28.93402272	27.07533769	13.18958734	34.01719982	35.84682787	37.95613965
SAUSA300_1393	SAUSA300_1393	phiSLT ORF2067-like protein, phage tail tape measure protein	0.838982219	5.01E-08	9.10E-08	233.6154427	218.4077241	267.8500814	440.0975227	387.5332743	459.3666133
SAUSA300_1394	SAUSA300_1394	hypothetical protein	0.971979988	0.811723819	0.83428936	0	0	0	0	0.968833186	0
SAUSA300_1395	SAUSA300_1395	phiSLT ORF116b-like protein	0.883245926	0.718456942	0.750477307	3.214891413	0	0	0	5.812999114	0
SAUSA300_1396	SAUSA300_1396	phiSLT ORF151-like protein, major tail protein	-0.255549348	0.405734613	0.444327643	73.9425025	83.93354685	68.99168763	53.15187472	87.19498671	49.63495186
SAUSA300_1397	SAUSA300_1397	phiSLT ORF213-like protein, major tail protein	0.367976513	0.37142675	0.409317892	23.57587036	35.197939	22.32084012	36.14327481	29.06499557	39.90260835
SAUSA300_1398	SAUSA300_1398	phiSLT ORF123-like protein	0.043942507	0.943205646	0.950812144	19.28934848	9.927623821	14.20417098	8.504299955	22.28316327	13.6252809
SAUSA300_1399	SAUSA300_1399	phiSLT ORF110-like protein	-0.080109604	0.931576002	0.940171859	6.429782826	7.220090052	7.102085491	1.063037494	5.812999114	12.65204655
SAUSA300_1400	SAUSA300_1400	phiSLT ORF92-like protein	0.366513391	0.658954748	0.695519185	8.573043769	12.63515759	4.058334567	7.441262461	21.31433008	3.8929374
SAUSA300_1401	SAUSA300_1401	phiSLT ORF387-like protein	-0.55763009	0.091933784	0.109478274	50.36663214	69.49336675	72.03543856	53.15187472	44.56632654	33.0899679
SAUSA300_1402	SAUSA300_1402	phiSLT ORF257-like protein prophage protease	0.233599272	0.713234058	0.745912112	5.358152355	23.46529267	17.24792191	11.69341244	16.47016416	26.27732745
SAUSA300_1403	SAUSA300_1403	phiSLT ORF412-like protein, portal protein	0.135701204	0.616996026	0.653861352	87.87369863	92.95865942	60.8750185	100.988562	88.16381989	76.88551366
SAUSA300_1404	SAUSA300_1404	phiSLT ORF 563-like protein, terminase, large subunit	0.620132197	0.146540131	0.170282357	21.43260942	26.17282644	18.26250555	41.45846228	30.03382875	30.17026485
SAUSA300_1405	SAUSA300_1405	phiSLT ORF 101-like protein, terminase, small subunit	-0.397195206	0.808539458	0.832397486	8.573043769	1.805022513	0	0	0.968833186	6.812640451
SAUSA300_1406	SAUSA300_1406	phiSLT ORF 104b-like protein	0.971979988	0.811723819	0.83428936	0	0	0	0	0.968833186	0
SAUSA300_1407	SAUSA300_1407	phi SLT ORF 145-like protein, phage transcriptional regulator	-1.206961103	0.004626887	0.006263836	63.22619779	47.83309659	72.03543856	13.81948743	22.28316327	42.82231141
SAUSA300_1408	SAUSA300_1408	phage helicase	0.039182	0.831443712	0.851224549	227.1856599	230.1403704	173.4938027	210.4814239	236.3952973	201.4595105
SAUSA300_1409	SAUSA300_1409	hypothetical protein	-0.190466198	0.646502304	0.682924969	32.14891413	34.29542775	32.46667653	40.39542479	23.25199646	23.3576244
SAUSA300_1410	SAUSA300_1410	virulence-associated protein E	0.351233314	0.050151676	0.061633028	231.4721817	164.2570487	210.0188138	260.4441861	259.6472938	251.0944623
SAUSA300_1411	SAUSA300_1411	phiSLT ORF66-like protein	1.39814496	0.00107057	0.001524822	13.93119612	20.7577589	14.20417098	37.2063123	49.41049247	42.82231141
SAUSA300_1412	rinB	phiSLT ORF 50-like protein	0.744801522	0.190923307	0.21854127	9.64467424	16.24520262	14.20417098	28.70201235	11.62599823	27.2505618
SAUSA300_1413	SAUSA300_1413	hypothetical protein	0.121828973	0.801609908	0.826574228	15.00282659	26.17282644	19.27708919	23.38682488	19.37666371	23.3576244
SAUSA300_1414	SAUSA300_1414	phiSLT ORF 78B-like protein	-0.126608591	0.8086147	0.832397486	21.43260942	17.14771387	19.27708919	15.94556242	12.59483141	24.33085875
SAUSA300_1415	SAUSA300_1415	phiSLT ORF 77-like protein	-0.21915813	0.738159345	0.769221231	17.14608754	6.317578795	16.23333827	9.56733745	12.59483141	11.6788122
SAUSA300_1416	SAUSA300_1416	phiSLT ORF 81b-like protein	-0.00765317	0.992719589	0.994614092	10.71630471	6.317578795	4.058334567	5.315187472	5.812999114	9.732343501
SAUSA300_1417	SAUSA300_1417	phiSLT ORF 175-like protein	-0.44279555	0.455356791	0.494953033	20.36097895	13.53766885	16.23333827	8.504299955	10.65716504	17.5182183
SAUSA300_1418	SAUSA300_1418	phiSLT ORF 82-like protein	-0.002996961	0.998723975	0.999104586	3.214891413	0	2.029167283	4.252149978	0.968833186	0
SAUSA300_1419	SAUSA300_1419	phiSLT ORF80-like protein	-0.667023022	0.509540412	0.54907372	1.071630471	6.317578795	21.30625647	7.441262461	8.719498671	1.9464687
SAUSA300_1420	SAUSA300_1420	hypothetical protein	-0.191561407	0.783380758	0.811193092	10.71630471	10.83013508	15.21875462	13.81948743	14.53249778	3.8929374
SAUSA300_1421	SAUSA300_1421	phiSLT ORF122-like protein, DNA polymerase	-0.325926601	0.754146689	0.784013884	8.573043769	3.610045026	3.043750925	5.315187472	4.844165928	1.9464687
SAUSA300_1422	SAUSA300_1422	phiSLT ORF65-like protein	-0.319061281	0.856446093	0.873076115	2.143260942	0.902511256	2.029167283	2.126074989	1.937666371	0
SAUSA300_1423	polA	phage related DNA polymerase family A	-0.107372846	0.820163188	0.841316283	24.64750083	29.78287146	47.68543116	43.58453727	35.84682787	15.5717496
SAUSA300_1424	SAUSA300_1424	hypothetical protein	0.011753512	0.986075983	0.989090353	8.573043769	13.53766885	12.1750037	6.378224966	10.65716504	17.5182183
SAUSA300_1425	SAUSA300_1425	hypothetical protein	0.366329819	0.637039339	0.674013811	9.64467424	6.317578795	7.102085491	4.252149978	9.688331856	15.5717496
SAUSA300_1426	SAUSA300_1426	hypothetical protein	-3.620123533	0.119112002	0.140021946	2.143260942	3.610045026	1.014583642	0	0	0
SAUSA300_1427	SAUSA300_1427	phiSLT ORF86-like protein	-0.490125128	0.871260642	0.887489012	0	2.707533769	0	0	0	1.9464687
SAUSA300_1428	SAUSA300_1428	hypothetical protein	0.925306421	0.769772071	0.798676556	0	0	1.014583642	1.063037494	0	0.97323435
SAUSA300_1429	SAUSA300_1429	phiSLT ORF53-like protein	3.672001819	0.111130541	0.131050167	0	0	0	2.126074989	0.968833186	3.8929374
SAUSA300_1430	SAUSA300_1430	phiSLT ORF 87-like protein DNA-binding protein	2.158401683	0.02053647	0.026309533	0	4.512556282	5.072918208	6.378224966	13.5636646	23.3576244
SAUSA300_1431	SAUSA300_1431	phiSLT ORF71-like protein	0.557697305	0.39473481	0.433004127	7.501413297	7.220090052	13.18958734	13.81948743	10.65716504	16.54498395
SAUSA300_1432	SAUSA300_1432	phiSLT ORF78-like protein	1.806477454	1.79E-44	8.27E-44	417.9358837	470.2083646	405.8334567	1625.384329	1603.418922	1301.214326
SAUSA300_1433	SAUSA300_1433	putative phage regulatory protein	1.427658074	0.045953952	0.056820125	10.71630471	7.220090052	2.029167283	11.69341244	18.40783053	23.3576244
SAUSA300_1434	SAUSA300_1434	phiSLT ORF104a-like protein, repressor	1.326300667	3.32E-20	9.07E-20	275.4090311	261.7282644	209.0042302	627.1921217	628.7727375	615.0841093
SAUSA300_1435	SAUSA300_1435	phiSLT ORF153-like protein	2.31188562	9.15E-42	4.01E-41	157.5296792	152.5244023	108.5604497	763.260921	701.4352264	615.0841093
SAUSA300_1436	SAUSA300_1436	phiSLT ORF144-like protein lipoprotein	0.402699347	0.015815239	0.020501235	231.4721817	306.8538272	271.908416	339.1089607	328.4344499	404.8654896
SAUSA300_1437	SAUSA300_1437	phiSLT ORF204-like protein	0.614382296	1.86E-07	3.28E-07	2840.892379	2413.3151	2282.813194	3740.828943	4305.494677	3490.01838
SAUSA300_1438	int1	phiSLT ORF401-like protein, integrase	2.076530313	6.23E-59	3.62E-58	233.6154427	248.1905955	286.1125869	1105.558994	1120.939996	1013.136958
SAUSA300_1440	SAUSA300_1440	hypothetical protein	2.938425376	1.42E-90	1.16E-89	277.552292	235.5554379	251.6167431	1724.246816	1789.434894	2341.601846
SAUSA300_1441	srrB	respiratory response protein, SrrB	-1.60961555	4.50E-88	3.54E-87	12056.91443	12695.62584	11541.90351	3921.545317	4061.348714	3910.455619
SAUSA300_1442	srrA	respiratory response protein, SrrA	-0.887854092	6.11E-24	1.84E-23	27813.09725	26506.7556	24467.6991	13694.049	15079.88853	13803.38279
SAUSA300_1443	rluB	ribosomal large subunit pseudouridine synthase B	-1.05475243	1.14E-28	3.94E-28	2569.76987	2657.89565	2773.871676	1209.736669	1274.984472	1366.421028
SAUSA300_1444	scpB	segregation and condensation protein B	-0.354202951	0.000354402	0.000518276	1524.93016	1696.721162	1696.383849	1331.98598	1291.454636	1225.302047
SAUSA300_1445	scpA	hypothetical protein	0.030500054	0.755093367	0.784687287	1348.111133	1324.886524	1490.42337	1397.894305	1444.53028	1409.243339
SAUSA300_1446	SAUSA300_1446	hypothetical protein	0.768657062	0.000215802	0.000319685	114.6644604	102.8862832	95.37086231	188.1576365	154.0444765	190.7539326
SAUSA300_1447	xerD	tyrosine recombinase XerD	0.212769139	0.059512502	0.072458403	1725.325058	1860.978211	1819.148469	2311.043513	2150.809672	1804.376485
SAUSA300_1448	fur	FUR family transcriptional regulator	0.739921257	8.64E-09	1.62E-08	1425.268527	1583.907255	1557.38589	2668.224111	2077.17835	2882.720145
SAUSA300_1449	nudF	MutT/nudix family protein	0.666928871	6.42E-07	1.09E-06	376.1422953	337.5392099	379.454282	531.5187472	572.5804127	629.6826245
SAUSA300_1450	SAUSA300_1450	aldo/keto reductase family oxidoreductase	0.363285839	0.00070435	0.001012551	2905.190207	2559.521923	2710.96749	3518.654106	3874.363909	3122.135795
SAUSA300_1451	SAUSA300_1451	short chain dehydrogenase/reductase family oxidoreductase	1.420386781	1.24E-18	3.24E-18	244.3317474	203.967544	172.4792191	506.0058473	585.1752441	568.3688605
SAUSA300_1452	proC	pyrroline-5-carboxylate reductase	1.514161699	2.26E-53	1.20E-52	784.4335048	729.2290952	764.9960658	2045.284139	2200.220165	2259.850161
SAUSA300_1453	rnz	ribonuclease Z	1.198434531	7.48E-28	2.51E-27	799.4363314	784.2822819	737.6023075	1764.642241	1619.889086	1942.575763
SAUSA300_1454	zwf	glucose-6-phosphate 1-dehydrogenase	0.028400298	0.766787596	0.79620943	14997.46844	14194.69704	14277.22101	15642.59673	15609.84029	13081.2429
SAUSA300_1455	SAUSA300_1455	AraC family transcriptional regulator	-0.054703113	0.517223642	0.556439369	2653.357046	2791.467316	2837.790446	2705.430423	2587.753439	2682.233869
SAUSA300_1456	malA	alpha-D-1,4-glucosidase	1.167598114	2.57E-25	8.02E-25	1461.703963	1449.433078	1770.448455	3750.39628	3227.183341	3538.680097
SAUSA300_1457	malR	maltose operon transcriptional repressor	1.748967437	1.13E-47	5.54E-47	878.7369863	715.6914264	664.5522853	2490.696849	2667.19776	2430.166172
SAUSA300_1458	SAUSA300_1458	glyoxalase family protein	1.456289818	1.04E-50	5.37E-50	1422.053635	1280.663473	1325.046236	3970.445042	3586.620453	3492.938083
SAUSA300_1459	gnd	6-phosphogluconate dehydrogenase	-0.840538231	3.80E-25	1.18E-24	31936.7313	35830.59939	34822.53975	18775.36823	18976.53561	19538.65281
SAUSA300_1460	SAUSA300_1460	M20/M25/M40 family peptidase	0.884005772	1.02E-25	3.23E-25	2710.153461	2822.152699	2836.775862	4975.015474	5039.870232	5430.647674
SAUSA300_1461	SAUSA300_1461	hypothetical protein	-1.421030347	9.38E-12	1.99E-11	259.334574	314.9764285	260.7479959	91.42122452	130.7924801	89.53756021
SAUSA300_1462	SAUSA300_1462	hypothetical protein	-1.210505876	5.13E-42	2.26E-41	3612.466318	3709.321264	3574.378169	1601.997504	1637.328084	1469.583869
SAUSA300_1463	SAUSA300_1463	hypothetical protein	-0.86669763	7.81E-13	1.71E-12	1260.237434	1409.722583	1495.496288	822.7910207	674.3078972	788.3198236
SAUSA300_1464	bmfBB	2-oxoisovalerate dehydrogenase, E2 component, dihydrolipoamide acetyltransferase	-1.216450131	4.22E-36	1.69E-35	19349.35979	21018.58465	20744.17714	9391.936263	9125.439776	7782.955098
SAUSA300_1465	bfmBAB	2-oxoisovalerate dehydrogenase, E1 component, beta subunit	-1.19646844	3.65E-35	1.44E-34	10305.87024	11932.10132	12312.98707	5283.296347	4830.602264	4963.495186
SAUSA300_1466	bfmBAA	2-oxoisovalerate dehydrogenase, E1 component, alpha subunit	-1.132793115	5.06E-34	1.96E-33	11222.11429	12202.8547	12802.01639	5892.416831	5140.628883	5489.041735
SAUSA300_1467	lpdA	dihydrolipoamide dehydrogenase	-0.828330445	8.36E-22	2.38E-21	11448.22832	11696.54588	11961.94113	7054.316813	6604.535827	6113.858187
SAUSA300_1468	recN	DNA repair protein RecN	0.462212931	1.25E-09	2.45E-09	8791.656385	8530.536396	8641.208876	11877.31792	12355.52962	11534.77352
SAUSA300_1469	argR2	arginine repressor	1.435914339	5.42E-65	3.38E-64	1619.233642	1733.724124	1759.288035	4591.258938	4573.861469	4668.605177
SAUSA300_1470	ispA	geranyltranstransferase	-1.393704779	4.12E-71	2.74E-70	11289.62701	11017.85742	10694.72617	4059.740191	4181.484029	4318.240811
SAUSA300_1471	xseB	exodeoxyribonuclease VII small subunit	-1.269526292	8.25E-37	3.35E-36	2068.246809	2269.81581	2088.013134	896.1406078	934.9240241	835.0350724
SAUSA300_1472	xseA	exodeoxyribonuclease VII large subunit	-1.319756211	2.81E-68	1.82E-67	13586.13111	14152.27901	13508.1666	5547.992683	5595.011647	5381.012722
SAUSA300_1473	nusB	transcription antitermination protein NusB	-1.123071216	2.27E-35	8.98E-35	7030.967521	6348.264178	6513.626979	2878.705535	3241.715839	3011.187079
SAUSA300_1474	SAUSA300_1474	hypothetical protein	-1.017518614	1.91E-33	7.27E-33	5534.971383	5217.417574	5068.859874	2641.648174	2655.571762	2517.757264
SAUSA300_1475	accC	acetyl-CoA carboxylase biotin carboxylase subunit	-1.312479988	4.93E-58	2.83E-57	13285.00295	13732.61128	14100.68345	5510.786371	5241.387534	5803.39643
SAUSA300_1476	accB	acetyl-CoA carboxylase, biotin carboxyl carrier protein	-0.993587758	2.33E-26	7.48E-26	3692.838603	4119.061374	4282.557551	1969.808477	2048.113354	2056.444182
SAUSA300_1478	SAUSA300_1478	putative lipoprotein	-0.358251108	0.0004976	0.000720861	2178.624748	2089.313559	1906.402663	1499.945905	1728.398403	1587.345225
SAUSA300_1479	SAUSA300_1479	hypothetical protein	0.248079241	0.306063379	0.341298373	110.3779385	81.22601308	93.34169503	94.610337	124.9794809	117.7613564
SAUSA300_1480	SAUSA300_1480	putative traG membrane protein	1.760882445	5.80E-08	1.05E-07	54.65315402	60.46825418	43.62709659	99.92552447	182.1406389	255.9606341
SAUSA300_1481	SAUSA300_1481	hypothetical protein	0.777240703	2.54E-05	3.97E-05	205.7530504	175.0871838	164.3625499	256.1920362	354.5929459	322.1405699
SAUSA300_1482	SAUSA300_1482	FtsK/SpoIIIE family protein	1.892583696	6.38E-07	1.08E-06	15.00282659	15.34269136	20.29167283	61.65617468	69.75598937	56.44759231
SAUSA300_1483	SAUSA300_1483	hypothetical protein	0.796009965	5.74E-08	1.04E-07	341.8501203	397.1049528	311.477178	542.1491221	618.1155724	664.7190611
SAUSA300_1484	SAUSA300_1484	hypothetical protein	-0.752369412	0.015075115	0.019599889	79.30065486	78.51847931	74.06460584	56.3409872	31.97149513	49.63495186
SAUSA300_1485	SAUSA300_1485	hypothetical protein	0.260257937	0.399303982	0.437833314	47.15174073	44.22305157	48.7000148	51.02579973	62.00532388	54.50112361
SAUSA300_1486	SAUSA300_1486	hypothetical protein	-0.249311809	0.505944059	0.54542224	76.08576345	70.395878	76.09377312	66.97136215	92.03915264	28.22379615
SAUSA300_1487	SAUSA300_1487	replication initiation factor family protein	1.506499128	6.49E-10	1.28E-09	66.44108921	79.42099057	97.4000296	242.3725487	278.0551243	171.2892456
SAUSA300_1488	SAUSA300_1488	hypothetical protein	0.605592303	0.039262925	0.049008644	47.15174073	46.02807408	45.65626387	74.41262461	75.56898848	61.31376406
SAUSA300_1489	SAUSA300_1489	hypothetical protein	0.906517669	0.005858321	0.007870058	27.86239225	37.90547277	41.59792931	77.60173709	66.84948981	57.42082666
SAUSA300_1490	efp	elongation factor P	-1.889036956	3.99E-87	3.11E-86	17794.42397	19549.29633	17333.14693	4615.708801	5383.806013	4762.035675
SAUSA300_1491	pepQ2	proline dipeptidase	-0.165215878	0.0465268	0.057447248	3570.67273	3563.114441	3529.736489	3040.287234	3317.284828	3151.332826
SAUSA300_1492	SAUSA300_1492	hypothetical protein	-0.425254868	0.000440238	0.00063988	1463.847223	1259.905714	1248.952463	941.85122	1106.407498	909.000883
SAUSA300_1493	SAUSA300_1493	hypothetical protein	-1.274849184	1.17E-11	2.47E-11	513.3109956	446.7430719	374.3813638	216.8596489	146.293811	188.8074639
SAUSA300_1494	lipM	hypothetical protein	0.628887684	4.09E-10	8.16E-10	2137.90279	1897.981172	1804.944298	2869.138197	2988.850378	3171.770747
SAUSA300_1495	SAUSA300_1495	hypothetical protein	-0.821554817	7.28E-14	1.64E-13	4950.932776	5817.587559	5251.484929	2781.969123	2872.590395	3410.213163
SAUSA300_1496	gcvPB	glycine dehydrogenase subunit 2	-1.158197548	5.42E-50	2.75E-49	11126.73918	10524.18376	10474.56152	4706.066988	4917.79725	4769.82155
SAUSA300_1497	gcvPA	glycine dehydrogenase subunit 1	-1.390725333	9.77E-56	5.36E-55	6555.163591	7508.893654	7303.987636	2714.997761	2700.138088	2734.788524
SAUSA300_1498	gcvT	glycine cleavage system aminomethyltransferase T	-1.547428719	9.33E-50	4.73E-49	2272.928229	2230.105315	2523.269517	824.9170957	743.0950534	836.0083067
SAUSA300_1499	aroK	shikimate kinase	0.15304416	0.285625228	0.319724589	408.2912095	355.589435	352.0605236	457.1061226	397.2216061	386.374037
SAUSA300_1500	SAUSA300_1500	hypothetical protein	0.426212024	0.44930624	0.488578658	11.78793518	18.95273639	11.16042006	12.75644993	23.25199646	20.43792135
SAUSA300_1501	comGD	hypothetical protein	-0.336847036	0.664328775	0.7003466	6.429782826	8.122601308	18.26250555	8.504299955	13.5636646	3.8929374
SAUSA300_1502	comGC	putative competence protein ComGC	0.756888513	0.387229282	0.425482154	4.286521884	9.025112565	2.029167283	11.69341244	7.750665485	6.812640451
SAUSA300_1503	comGB	putative competence protein ComGB	0.423530653	0.275306442	0.308573617	25.71913131	31.58789398	25.36459104	39.33238729	39.72216061	32.11673355
SAUSA300_1504	comGA	putative competence protein ComGA	1.010925088	0.000211568	0.00031359	90.01695957	104.6913057	49.71459844	146.6991742	185.0471385	161.5569021
SAUSA300_1505	SAUSA300_1505	hypothetical protein	-0.882640575	1.36E-25	4.27E-25	5087.029846	5322.108879	5210.901583	2987.135359	2772.800577	2713.377368
SAUSA300_1506	SAUSA300_1506	hypothetical protein	-0.879438983	1.56E-21	4.41E-21	2807.671834	2975.579613	2891.563379	1644.519004	1607.294255	1464.717697
SAUSA300_1507	glk	glucokinase	-0.77124003	9.97E-15	2.32E-14	4606.939395	4831.142756	4908.555658	3080.682659	2514.122117	2812.647272
SAUSA300_1508	SAUSA300_1508	hypothetical protein	-1.013465941	1.00E-13	2.26E-13	1328.821784	1229.220331	1122.129508	676.0918464	644.2740685	503.162159
SAUSA300_1509	SAUSA300_1509	rhomboid family peptidase	-0.523724361	7.78E-09	1.47E-08	7565.711126	7470.08567	6811.91457	4709.2561	5175.506878	5310.939849
SAUSA300_1510	SAUSA300_1510	5-formyltetrahydrofolate cyclo-ligase	0.286352356	0.004548882	0.006169615	2083.249636	2008.087546	2003.802692	2211.117988	2570.314442	2650.117135
SAUSA300_1511	rpmG	50S ribosomal protein L33	-1.088460574	4.58E-19	1.21E-18	1612.803859	1638.05793	1331.133738	757.9457335	656.8688999	740.6313404
SAUSA300_1512	pbp3	penicillin-binding protein 3	-0.115616251	0.148648211	0.172579193	6837.002405	7032.36771	7403.416833	6338.892579	6669.44765	6625.779456
SAUSA300_1513	sodA	Fe/Mn family superoxide dismutase	0.079475015	0.304265315	0.339581825	24516.76192	23791.09923	24621.91582	24362.6933	26618.69178	26076.84118
SAUSA300_1514	zur	ferric uptake regulation protein	-1.464744119	6.49E-28	2.18E-27	774.7888306	826.7003109	795.433575	329.5416233	258.6784606	281.2647272
SAUSA300_1515	znuB	ABC transporter permease	-0.655896107	2.40E-07	4.20E-07	1087.704928	1382.647245	1382.877504	803.6563458	873.8875334	768.8551366
SAUSA300_1516	znuB2	ABC transporter ATP-binding protein	-0.278315492	0.02341186	0.029789691	824.0838322	992.7623821	906.023192	785.5847084	783.7860472	677.3711077
SAUSA300_1517	nfo	endonuclease IV	-1.419431956	5.81E-53	3.08E-52	6380.487825	7156.914264	6211.281054	2553.416062	2367.828306	2463.25614
SAUSA300_1518	cshB	DEAD-box ATP dependent DNA helicase	-1.235010065	1.62E-28	5.55E-28	7178.852526	7425.862618	7004.685462	3456.997932	3122.549357	2602.428652
SAUSA300_1519	SAUSA300_1519	hypothetical protein	-0.824516424	3.13E-13	6.96E-13	3153.808476	3042.365446	2805.323769	1909.21534	1688.676243	1486.128853
SAUSA300_1520	trmK	hypothetical protein	-1.070858237	1.15E-19	3.09E-19	1198.082867	1143.481762	1153.581601	621.8769342	542.546584	500.242456
SAUSA300_1521	rpoD	RNA polymerase sigma factor RpoD	-0.575496415	5.35E-10	1.06E-09	8548.396268	9952.894136	10130.61766	6375.035854	6477.618679	6362.032947
SAUSA300_1522	dnaG	DNA primase	-0.018605387	0.818875335	0.840323594	5662.495409	6158.736814	6125.041445	6028.485631	5774.245786	5915.31838
SAUSA300_1523	SAUSA300_1523	hypothetical protein	0.221509383	0.014030276	0.01831401	3151.665215	2898.866156	3032.590505	3615.390518	3678.659606	3295.371509
SAUSA300_1524	ccpN	CBS domain-containing protein	0.61209512	7.98E-11	1.63E-10	1131.641777	1115.503913	1145.464931	1684.914429	1679.956744	1819.948235
SAUSA300_1525	glyS	glycyl-tRNA synthetase	0.629879865	7.88E-13	1.73E-12	28712.19521	30310.84055	32563.06198	45653.20823	50420.01665	45650.53043
SAUSA300_1526	recO	DNA repair protein RecO	-0.720078191	4.88E-14	1.11E-13	4923.070384	4668.69073	4682.303506	3181.671221	2682.699091	2801.941694
SAUSA300_1527	era	GTP-binding protein Era	-0.66663946	3.56E-16	8.68E-16	7526.060798	7088.323408	7874.183643	4745.399375	4684.308453	4736.731582
SAUSA300_1528	cdd	cytidine deaminase	-0.538376726	1.34E-05	2.13E-05	1736.041363	2082.99598	1851.615146	1244.816906	1166.475156	1493.914727
SAUSA300_1529	dgkA	diacylglycerol kinase	-0.184702616	0.09196175	0.109478274	928.0319879	1035.180411	1009.510723	827.0431706	854.5108697	934.3049761
SAUSA300_1530	ybeY	hypothetical protein	0.376411128	5.60E-05	8.57E-05	2118.613441	2085.703514	2176.281911	2982.883209	2705.951087	2594.642777
SAUSA300_1531	phoH	PhoH family phosphate starvation-induced protein	0.929623276	1.99E-18	5.19E-18	2671.574764	2249.058051	2335.571543	4246.83479	4549.64064	5020.916012
SAUSA300_1532	SAUSA300_1532	hypothetical protein	-0.93180377	2.62E-25	8.16E-25	34531.14867	37569.73858	33114.99548	19037.93849	19041.44743	17076.36991
SAUSA300_1533	SAUSA300_1533	hypothetical protein	-0.681202104	1.04E-12	2.26E-12	31271.24878	32949.78346	30479.10718	20936.52345	20650.67935	17473.44952
SAUSA300_1534	SAUSA300_1534	hypothetical protein	-0.776759839	8.12E-13	1.78E-12	14228.03776	18699.13072	15948.24026	9337.721351	9874.347828	9316.772434
SAUSA300_1535	rpsU	30S ribosomal protein S21	-0.465398836	0.001329192	0.001878933	7401.751664	7239.945299	5584.268364	4239.393528	5948.63576	4460.333027
SAUSA300_1536	mtaB	hypothetical protein	-1.080533825	2.98E-38	1.24E-37	6265.823364	6450.24795	6915.402101	3166.788696	3054.731034	3061.795265
SAUSA300_1537	rsmE	16S ribosomal RNA methyltransferase RsmE	-1.277196534	2.04E-38	8.51E-38	2490.469215	2705.728747	2689.661234	1139.576194	1001.773514	1113.380097
SAUSA300_1538	prmA	ribosomal protein L11 methyltransferase	-2.066509834	1.99E-127	2.40E-126	8537.679963	8524.218817	8833.979768	1957.052027	2018.079526	2206.322272
SAUSA300_1539	dnaJ	chaperone protein DnaJ	-1.829509601	1.31E-88	1.03E-87	9685.396197	8744.431564	9574.625826	2663.971961	2439.521961	2775.664367
SAUSA300_1540	dnaK	molecular chaperone DnaK	-1.480235634	1.80E-73	1.23E-72	37960.36618	38176.22615	39852.84544	13115.75661	13715.77141	14741.5807
SAUSA300_1541	grpE	heat shock protein GrpE	-1.068752043	9.04E-23	2.66E-22	4608.011026	4432.23278	4777.674368	1926.22394	2174.061669	2485.64053
SAUSA300_1542	hrcA	heat-inducible transcription repressor HrcA	-0.834130518	2.68E-12	5.76E-12	6895.942081	6177.68955	6460.86863	3093.439109	4244.458186	3617.512079
SAUSA300_1543	hemN	coproporphyrinogen III oxidase	-1.447360686	6.99E-31	2.55E-30	1018.048948	1215.682662	1078.502411	381.6304605	440.8190995	392.2134431
SAUSA300_1544	lepA	GTP-binding protein LepA	-0.607917326	9.46E-12	2.00E-11	6580.882723	7257.093013	7495.743944	4865.522612	4477.946984	4655.953131
SAUSA300_1545	rpsT	30S ribosomal protein S20	-3.343176174	5.25E-294	2.30E-292	21954.49346	19333.59614	19005.18078	2050.599327	1939.604038	1951.334872
SAUSA300_1546	holA	DNA polymerase III subunit delta	-0.437794721	0.003253257	0.004478133	541.1733879	453.963162	466.7084751	366.7479356	312.933119	399.0260835
SAUSA300_1547	comEC	DNA internalization-related competence protein ComEC/Rec2	1.182992265	4.39E-16	1.07E-15	243.2601169	224.7253029	199.8729774	493.2493974	537.702418	484.6707064
SAUSA300_1548	comEB	ComE operon protein 2	0.565471192	1.04E-05	1.66E-05	489.7351253	480.1359884	428.1542968	643.1376841	756.658718	668.6119985
SAUSA300_1549	comEA	ComE operon protein 1	-0.852145486	5.43E-07	9.28E-07	402.9330571	453.963162	406.8480403	256.1920362	260.6161269	183.9412922
SAUSA300_1550	SAUSA300_1550	hypothetical protein	-1.553006853	9.63E-82	7.20E-81	4963.792342	5108.213712	5058.714037	1738.066303	1744.868567	1673.963082
SAUSA300_1551	rsfS	hypothetical protein	-1.668494155	1.46E-66	9.34E-66	2770.164768	2619.087666	2668.354977	813.2236832	811.8822096	909.000883
SAUSA300_1552	SAUSA300_1552	hypothetical protein	-1.736074767	2.01E-97	1.82E-96	5826.454871	6120.831341	6109.82269	1771.020466	1771.995897	1877.369061
SAUSA300_1553	nadD	nicotinate (nicotinamide) nucleotide adenylyltransferase	-2.055537784	2.70E-122	3.14E-121	4706.601029	5024.280165	4686.361841	1115.126332	1175.194654	1177.613564
SAUSA300_1554	SAUSA300_1554	hypothetical protein	-1.997000322	2.64E-52	1.39E-51	1865.70865	2149.781813	2073.808963	498.5645849	594.863576	432.1160515
SAUSA300_1555	aroE	shikimate 5-dehydrogenase	-1.99711368	1.31E-91	1.08E-90	3812.861216	4285.123446	4183.128354	1082.172169	1042.464508	952.7964288
SAUSA300_1556	SAUSA300_1556	GTP-binding protein YqeH	-1.929798066	4.38E-61	2.63E-60	4385.111888	5565.786919	5161.186985	1222.493119	1460.031611	1283.696108
SAUSA300_1557	SAUSA300_1557	HAD superfamily hydrolase	-1.768606714	3.80E-59	2.22E-58	1771.405169	1889.858571	2070.765213	570.8511345	580.3310782	531.3859552
SAUSA300_1558	mtnN	5'-methylthioadenosine/S-adenosylhomocysteine nucleosidase	-1.388635906	1.48E-30	5.37E-30	1562.437227	1527.951557	1625.362994	696.2895588	556.1102486	549.8774078
SAUSA300_1559	SAUSA300_1559	putative enterotoxin type A	-0.21396768	0.582063212	0.619341683	56.79641497	37.90547277	44.64168023	23.38682488	45.53515973	50.60818621
SAUSA300_1560	SAUSA300_1560	hypothetical protein	-0.286578432	0.07644424	0.092133209	319.3458804	297.8287146	313.5063453	267.8854486	279.9927907	215.0847914
SAUSA300_1561	SAUSA300_1561	hypothetical protein	3.056097998	1.96E-209	5.35E-208	547.6031707	589.3398505	600.6335158	5062.184548	4473.102818	4922.619343
SAUSA300_1562	pxpA	LamB/YcsF family protein	2.817940388	5.55E-84	4.23E-83	381.5004477	437.7179594	399.7459548	2562.983399	2506.371451	3530.894222
SAUSA300_1563	accC2	acetyl-CoA carboxylase, biotin carboxylase	2.880450718	2.72E-152	4.28E-151	712.6342633	772.5496355	842.1044226	5424.680334	5361.522849	6354.247072
SAUSA300_1564	accB2	acetyl-CoA carboxylase, biotin carboxyl carrier protein	2.289489366	8.24E-51	4.26E-50	189.6785934	212.0901453	152.1875462	918.4643952	816.7263755	977.1272875
SAUSA300_1565	SAUSA300_1565	hypothetical protein	2.57613914	9.28E-102	8.73E-101	406.1479485	505.4063036	514.3939063	2988.198397	2597.441771	2926.515691
SAUSA300_1566	pxpB	hypothetical protein	2.66906254	3.30E-131	4.09E-130	370.784143	417.8627117	348.0021891	2313.169588	2473.431123	2450.604094
SAUSA300_1567	greA	transcription elongation factor GreA	-0.904015285	3.55E-14	8.14E-14	5461.028881	6940.311562	6081.414348	3015.837372	3132.237689	3729.43403
SAUSA300_1568	udk	uridine kinase	-1.566658594	4.61E-52	2.42E-51	7633.223845	8779.629503	8011.152434	2469.436099	2772.800577	3002.42797
SAUSA300_1569	SAUSA300_1569	U32 family peptidase	-1.679539586	2.06E-92	1.72E-91	6707.335118	7268.82566	7108.172993	2148.398776	2196.344832	2237.465771
SAUSA300_1570	SAUSA300_1570	U32 family peptidase	-1.149597969	3.38E-18	8.75E-18	2006.092242	2610.062554	2784.017513	1080.046094	1055.059339	1200.971188
SAUSA300_1571	SAUSA300_1571	O-methyltransferase family protein	-0.788657988	2.33E-08	4.30E-08	552.9613231	614.6101656	727.456471	369.9370481	364.2812778	363.0164126
SAUSA300_1572	SAUSA300_1572	hypothetical protein	0.241549235	0.013049986	0.017093919	4178.287207	4589.269739	4200.376276	4669.923713	5103.813222	5558.141374
SAUSA300_1573	ruvX	Holliday junction resolvase-like protein	0.57072114	1.37E-07	2.44E-07	9561.087063	8904.176056	9108.931935	11614.74766	14253.47383	15084.15919
SAUSA300_1574	SAUSA300_1574	hypothetical protein	0.460086863	3.47E-05	5.37E-05	4790.188206	4407.864977	4608.2389	5467.201834	6319.69887	7202.907425
SAUSA300_1575	alaS	alanyl-tRNA synthetase	-1.734317888	3.49E-91	2.86E-90	21296.51235	21037.53739	20890.27718	5928.560106	6215.064886	6857.409231
SAUSA300_1576	recD2	RecD/TraA family helicase	0.197042431	0.015174683	0.019719575	3432.432399	3591.092289	3657.574028	4161.791791	4103.977374	3979.555258
SAUSA300_1577	SAUSA300_1577	TPR domain-containing protein	0.647609317	7.65E-09	1.45E-08	599.0414333	650.7106159	562.0793375	923.7795826	948.4876887	967.394944
SAUSA300_1578	mnmA	tRNA-specific 2-thiouridylase MnmA	0.181605941	0.031478326	0.039574045	4829.838533	5113.628779	5459.474576	5752.095882	5835.282277	5882.228412
SAUSA300_1579	iscS	aminotransferase, class V	0.272186387	0.007387368	0.009823628	2703.723678	2713.851348	3125.9322	3395.341757	3222.339175	3699.263765
SAUSA300_1580	SAUSA300_1580	luciferase family protein	2.21147099	3.44E-96	3.04E-95	660.1243702	568.5820916	666.5814526	3066.863171	2952.034717	2752.306742
SAUSA300_1581	SAUSA300_1581	hypothetical protein	-0.630030521	0.093088301	0.11076917	1510.998964	875.4359188	862.3960954	462.4213101	800.2562113	836.0083067
SAUSA300_1582	csbD	hypothetical protein	-0.166538476	0.670646778	0.706723321	1252.736021	725.6190502	846.1627571	550.6534221	783.7860472	1181.506501
SAUSA300_1583	cymR	hypothetical protein	-0.719247449	3.29E-07	5.71E-07	1433.84157	1241.855489	1304.754563	639.9485716	883.5758653	892.4558991
SAUSA300_1584	rarA	recombination factor protein RarA	1.194383986	3.30E-50	1.68E-49	4513.707544	4292.343536	4094.859578	9896.879073	9889.849159	9735.263204
SAUSA300_1585	tcdA	hypothetical protein	-1.078890408	1.34E-25	4.20E-25	3469.939465	3467.448247	3267.97391	1772.083503	1621.826753	1438.440369
SAUSA300_1586	aspS	aspartyl-tRNA synthetase	-2.343938292	2.24E-200	5.26E-199	15728.32042	16007.84216	15457.18178	3030.719897	3225.245675	3039.410875
SAUSA300_1587	hisS	histidyl-tRNA synthetase	-2.642225278	2.19E-155	3.58E-154	4161.141119	3843.795441	3767.149061	666.524509	585.1752441	634.5487963
SAUSA300_1588	lytH	N-acetylmuramoyl-L-alanine amidase	1.138295867	4.85E-25	1.50E-24	2300.790621	2720.168927	2833.732111	5288.611535	5728.710627	6274.441855
SAUSA300_1589	dtd	D-tyrosyl-tRNA(Tyr) deacylase	0.945225626	5.01E-26	1.60E-25	3581.389034	3280.628417	3429.292709	6670.560277	6988.193768	6154.73403
SAUSA300_1590	relA	GTP pyrophosphokinase	0.889410086	1.96E-21	5.54E-21	6168.304991	6332.018975	6983.379205	11496.7505	11563.9929	13030.63471
SAUSA300_1591	apt	adenine phosphoribosyltransferase	-0.790043662	7.22E-11	1.48E-10	2131.473007	2742.731708	2704.879989	1513.765392	1343.771628	1527.004695
SAUSA300_1592	recJ	single-stranded-DNA-specific exonuclease RecJ	-0.69288804	4.37E-14	9.97E-14	3999.324918	4450.283006	4596.063897	2785.158235	2627.475599	2658.876245
SAUSA300_1593	secF	bifunctional preprotein translocase subunit SecD/SecF	-1.089076583	2.67E-33	1.01E-32	18475.98095	18379.64174	17600.99701	8721.159604	9148.691772	7728.453974
SAUSA300_1594	yajC	preprotein translocase subunit YajC	-2.692786804	4.44E-60	2.63E-59	2845.178901	3157.886886	2248.31735	523.0144472	418.5359362	335.7658508
SAUSA300_1595	tgt	queuine tRNA-ribosyltransferase	-3.271748973	2.90E-236	9.16E-235	21839.829	23718.89833	21090.15016	2562.983399	2211.846163	2127.490289
SAUSA300_1596	queA	S-adenosylmethionine:tRNA ribosyltransferase-isomerase	-1.383175383	2.31E-63	1.42E-62	8953.472586	9655.967933	8911.088124	3392.152645	3577.900955	3580.529174
SAUSA300_1597	ruvB	Holliday junction DNA helicase RuvB	-1.039659755	4.43E-35	1.75E-34	8674.848663	9368.066842	9274.309068	4204.31329	4627.147295	4456.440089
SAUSA300_1598	ruvA	Holliday junction DNA helicase RuvA	-1.31190053	5.90E-58	3.37E-57	4587.650047	4717.426338	4587.947227	1866.69384	1915.383208	1814.108829
SAUSA300_1599	thrR	hypothetical protein	-1.316412716	1.94E-29	6.79E-29	3110.943257	3578.457132	3413.05937	1474.433005	1429.997782	1153.282705
SAUSA300_1600	obgE	GTPase ObgE	-1.189595961	9.21E-35	3.60E-34	6923.804474	8456.530473	7683.441918	3407.03517	3342.47449	3363.497914
SAUSA300_1601	rpmA	50S ribosomal protein L27	-2.021134034	1.64E-108	1.65E-107	23420.48395	26249.53989	22903.21113	6263.416917	5611.481811	6005.829175
SAUSA300_1602	SAUSA300_1602	hypothetical protein	-2.311892623	1.25E-153	2.02E-152	26692.17177	31226.88947	29671.4986	5877.534307	5818.812113	5944.51541
SAUSA300_1603	rplU	50S ribosomal protein L21	-2.236519675	5.11E-139	6.74E-138	37809.26628	39832.3343	34189.43956	8192.829969	7579.182011	7959.110515
SAUSA300_1604	mreD	rod shape-determining protein MreD	-1.334428608	5.31E-21	1.48E-20	1310.604066	1621.812728	1307.798314	643.1376841	563.860914	475.9115972
SAUSA300_1605	mreC	rod shape-determining protein MreC	-1.012639798	1.65E-20	4.54E-20	2225.776488	2632.625335	2703.865405	1327.733831	1208.134982	1213.623235
SAUSA300_1606	SAUSA300_1606	hypothetical protein	1.294464875	8.53E-15	1.99E-14	515.4542566	356.4919463	320.6084308	1002.444357	1009.524179	909.9741174
SAUSA300_1607	SAUSA300_1607	hypothetical protein	0.262941568	0.12501079	0.146562449	386.8586001	479.2334772	314.5209289	525.1405222	428.2242681	465.2060194
SAUSA300_1608	radC	DNA repair protein RadC	3.944734686	8.71E-71	5.76E-70	32.14891413	38.80798403	28.40834197	584.6706219	434.0372672	518.7339086
SAUSA300_1609	comC	type III leader peptidase family protein	4.653722257	4.84E-17	1.21E-16	9.64467424	38.80798403	14.20417098	549.5903846	587.1129105	453.5272072
SAUSA300_1610	folC	folylpolyglutamate synthase	-2.092947877	2.20E-163	3.83E-162	20213.09395	21539.33365	20377.91244	4889.972474	4934.267414	4739.651285
SAUSA300_1611	valS	valyl-tRNA synthetase	-2.185844026	5.32E-195	1.19E-193	36421.50482	37435.26441	36976.50082	7910.061996	8099.445432	8349.37749
SAUSA300_1612	tag	DNA-3-methyladenine glycosidase	0.967936415	2.37E-15	5.68E-15	1154.146017	1113.69889	1107.925337	2408.842962	2363.952973	1830.653813
SAUSA300_1613	SAUSA300_1613	putative abrB protein	1.710508064	6.38E-74	4.38E-73	1188.438192	1194.022392	1105.896169	4033.164254	3800.732587	3584.422111
SAUSA300_1614	hemL	glutamate-1-semialdehyde aminotransferase	-1.862386202	2.91E-131	3.62E-130	11369.9993	11728.13378	11703.22231	3253.95777	3108.01686	3209.726887
SAUSA300_1615	hemB	delta-aminolevulinic acid dehydratase	-1.620145868	1.07E-63	6.61E-63	4598.366351	4999.00985	5290.039107	1689.166579	1639.26575	1515.325883
SAUSA300_1616	hemD	uroporphyrinogen III synthase	-1.967597207	1.16E-42	5.17E-42	1778.906582	1426.870296	1612.173407	415.6476603	339.091615	476.8848316
SAUSA300_1617	hemC	porphobilinogen deaminase	-0.53012765	1.80E-11	3.78E-11	5196.336154	5143.411651	5420.920397	3686.614031	3572.087955	3655.468219
SAUSA300_1618	hemX	hemA concentration negative effector hemX	-0.094691872	0.329229049	0.365577941	2366.16008	2784.247226	2726.186245	2409.906	2491.838953	2475.908187
SAUSA300_1619	hemA	glutamyl-tRNA reductase	0.845891293	2.24E-26	7.20E-26	19888.38991	18255.09518	18023.06381	32812.77834	33969.22915	34167.33833
SAUSA300_1620	engB	ribosome biogenesis GTP-binding protein YsxC	-1.349610298	6.32E-27	2.06E-26	1218.443846	1076.695929	1148.508682	467.7364975	491.1984251	392.2134431
SAUSA300_1621	clpX	ATP-dependent protease ATP-binding subunit ClpX	-2.063109271	1.58E-150	2.46E-149	21741.239	23410.23948	22328.95678	5578.820771	5355.70985	5214.589648
SAUSA300_1622	tig	trigger factor	-2.663418668	5.08E-220	1.48E-218	51553.9987	57476.42937	56198.80249	9141.059414	8429.817548	8510.934392
SAUSA300_1623	SAUSA300_1623	hypothetical protein	-1.807866419	4.06E-62	2.46E-61	4572.64722	3634.41283	4306.907559	1216.114894	1202.321983	1155.229174
SAUSA300_1624	SAUSA300_1624	MutT/nudix family protein	-1.6165076	4.33E-43	1.95E-42	1205.58428	1133.554138	1146.479515	391.1977979	404.0034384	341.6052569
SAUSA300_1625	rplT	50S ribosomal protein L20	-1.317300858	5.32E-22	1.53E-21	13606.49209	14803.89214	11734.6744	6539.806666	4962.363577	4609.237882
SAUSA300_1626	rpmI	50S ribosomal protein L35	-1.884147222	2.72E-71	1.82E-70	14166.95483	13967.2642	11422.18264	3733.38768	3373.477152	3609.726205
SAUSA300_1627	infC	translation initiation factor IF-3	-1.368013404	6.82E-46	3.23E-45	15570.79074	15874.27049	13911.97089	5900.921131	5382.837179	6289.04037
SAUSA300_1628	lysP	lysine-specific permease	-1.570855161	1.40E-63	8.60E-63	7458.548079	8225.487591	7592.12939	2523.651012	2477.306456	2834.058428
SAUSA300_1629	thrS	threonyl-tRNA synthetase	-1.73128792	2.14E-84	1.64E-83	28701.47891	29601.4667	29999.20912	8056.76117	9038.244789	9498.767257
SAUSA300_1630	dnaI	primosomal protein DnaI	0.263225947	0.001970555	0.002751071	6289.399235	6299.52857	6510.583228	7210.583325	7524.927353	8185.874119
SAUSA300_1631	dnaB2	replication initiation and membrane attachment protein	0.53674308	5.90E-10	1.17E-09	7023.466107	6572.08697	6277.228991	10119.05391	9519.754882	9190.251968
SAUSA300_1632	nrdR	transcriptional regulator NrdR	0.681927552	9.18E-13	2.00E-12	3178.455977	3057.708137	2672.413312	4682.680163	4699.809784	4908.994062
SAUSA300_1633	gap	glyceraldehyde 3-phosphate dehydrogenase 2	3.856036538	0	0	1636.379729	2087.508536	1875.965153	26422.85996	27886.89442	26816.49928
SAUSA300_1634	coaE	dephospho-CoA kinase	-0.490933292	6.62E-07	1.12E-06	2118.613441	2262.59572	2209.763171	1658.338491	1426.122449	1606.809912
SAUSA300_1635	mutM	formamidopyrimidine-DNA glycosylase	-0.351326505	1.72E-05	2.70E-05	3822.50589	3954.804326	4069.494987	3162.536546	3016.94654	3107.53728
SAUSA300_1636	polA	DNA polymerase I superfamily protein	-0.24386182	0.000915845	0.001311562	8813.088994	8932.153905	8795.425589	7592.213785	7461.953196	7359.598156
SAUSA300_1637	SAUSA300_1637	hypothetical protein	-0.069110581	0.688068968	0.722472416	206.8246809	216.6027016	222.1938175	229.6160988	201.5173026	184.9145265
SAUSA300_1638	phoR	sensory box histidine kinase PhoR	0.581302545	1.66E-08	3.07E-08	2426.171386	2369.092048	2332.527792	3720.63123	3823.015751	3121.162561
SAUSA300_1639	phoP	alkaline phosphatase synthesis transcriptional regulatory protein	1.435472701	1.54E-42	6.84E-42	917.3156832	896.1936777	885.7315191	2281.278463	2319.386646	2698.778853
SAUSA300_1640	icd	isocitrate dehydrogenase	2.46318675	6.46E-237	2.07E-235	3724.987517	3537.844125	3658.588612	20024.43728	19853.32964	20340.59792
SAUSA300_1641	gltA	citrate synthase	2.28691247	8.46E-178	1.60E-176	2847.322162	2991.824815	2748.507085	14306.3586	14026.76686	13581.48536
SAUSA300_1642	aapA	D-serine/D-alanine/glycine transporter	0.996553394	1.12E-32	4.22E-32	17136.44286	19152.19137	17995.67005	37828.18924	35891.3942	34594.58821
SAUSA300_1644	pyk	pyruvate kinase	-1.282430986	7.60E-42	3.34E-41	66994.05053	74492.3766	75839.11263	28295.93203	32632.23936	28414.55009
SAUSA300_1645	pfkA	6-phosphofructokinase	-1.867270505	2.60E-81	1.94E-80	18497.41356	19168.43658	22074.29629	5152.542735	5442.904837	5778.092337
SAUSA300_1646	accA	acetyl-CoA carboxylase carboxyltransferase subunit alpha	-1.022907445	5.53E-27	1.81E-26	7034.182412	8139.749022	7875.198226	3530.347519	3969.309562	3843.302449
SAUSA300_1647	accD	acetyl-CoA carboxylase subunit beta	-1.057517942	1.32E-24	4.03E-24	6169.376622	7029.660177	7671.266914	3185.923371	3326.973159	3514.349238
SAUSA300_1648	SAUSA300_1648	putative NADP-dependent malic enzyme	-0.454137345	1.14E-06	1.90E-06	5452.455837	6224.620136	6405.06653	4517.909351	4432.411824	4250.114407
SAUSA300_1649	dnaE	DNA polymerase III, alpha subunit	-0.537685754	3.20E-10	6.41E-10	11896.16986	13036.7751	12931.8831	9037.944777	8869.667815	8178.088244
SAUSA300_1650	pde2	hypothetical protein	-0.547736673	4.02E-07	6.93E-07	3086.295757	3508.061254	3325.805177	2531.092274	2040.362689	2217.02785
SAUSA300_1651	SAUSA300_1651	CBS domain-containing protein	-0.443177661	6.07E-07	1.03E-06	2985.562492	2980.092169	2840.834197	2268.522013	2043.269189	2166.419663
SAUSA300_1652	uspA2	hypothetical protein	-0.167163924	0.101584768	0.120279665	8581.616812	7996.249732	7599.231476	6351.649029	7768.104482	7410.206342
SAUSA300_1653	SAUSA300_1653	metal-dependent hydrolase	0.37748535	0.00024104	0.000355666	2882.685967	2537.861653	3037.663423	3398.53087	3865.644411	3720.67492
SAUSA300_1654	pepQ	proline dipeptidase	0.26919224	0.002254223	0.003130866	2464.750083	2478.29591	2496.890342	2989.261434	3162.271518	2814.593741
SAUSA300_1655	ald2	alanine dehydrogenase	0.464842639	2.65E-07	4.61E-07	5547.830949	5641.597864	5174.376572	8104.597857	7429.981701	7052.056101
SAUSA300_1656	uspA1	universal stress protein	1.579111352	6.67E-61	3.98E-60	21394.03072	26291.95792	24606.69706	70809.99054	74630.18912	70567.27626
SAUSA300_1657	ackA	acetate kinase	-1.349276632	5.22E-61	3.12E-60	24678.57812	25884.92535	26516.14347	10326.34622	10444.99057	9482.222273
SAUSA300_1658	SAUSA300_1658	hypothetical protein	0.176913854	0.038478995	0.04807585	2910.548359	3022.510198	2884.461293	3424.043769	3397.697982	3147.439888
SAUSA300_1659	tpx	thiol peroxidase	-0.336377962	0.000204152	0.00030311	6854.148493	7537.774014	7892.446148	5741.465507	5710.302796	6198.529576
SAUSA300_1660	SAUSA300_1660	hypothetical protein	-1.9990709	1.85E-53	9.88E-53	1733.898102	2143.464234	1892.198492	436.9084102	455.3515973	550.8506422
SAUSA300_1661	thiI	thiamine biosynthesis protein ThiI	-2.31229221	5.08E-140	6.80E-139	3990.751874	4256.243085	3873.680344	799.4041958	837.0718724	803.8915732
SAUSA300_1662	nifZ	aminotransferase, class V	-1.937876856	2.30E-58	1.32E-57	1653.525817	1850.148076	1819.148469	528.3296347	423.3801021	438.9286919
SAUSA300_1663	SAUSA300_1663	hypothetical protein	-2.783615266	2.97E-12	6.38E-12	95.37511192	74.00592303	71.02085491	8.504299955	14.53249778	11.6788122
SAUSA300_1664	ezrA	septation ring formation regulator EzrA	-0.433563819	5.62E-08	1.02E-07	27485.17832	26966.13383	26598.32475	20676.07927	20613.86369	18722.10919
SAUSA300_1665	SAUSA300_1665	hypothetical protein	-0.745977131	1.81E-12	3.90E-12	1506.712442	1345.644283	1537.094217	829.1692456	880.6693657	906.08118
SAUSA300_1666	rpsD	30S ribosomal protein S4	-2.195178402	2.42E-75	1.69E-74	35003.73771	47117.40517	38047.90114	9564.148337	8400.752553	8277.358148
SAUSA300_1667	SAUSA300_1667	putative glycerophosphoryl diester phosphodiesterase	1.329171245	5.73E-20	1.55E-19	171.4608754	180.5022513	180.5958882	430.5301852	457.2892636	450.6075041
SAUSA300_1668	SAUSA300_1668	OsmC/Ohr family protein	1.653421489	3.54E-38	1.47E-37	521.8840394	518.0414612	649.3335306	1965.556327	1666.393079	1681.748957
SAUSA300_1669	SAUSA300_1669	aminotransferase, class V	3.927533986	5.56E-303	2.51E-301	612.9726294	583.9247829	590.4876794	8273.620819	8783.441661	10132.34282
SAUSA300_1670	serA	D-3-phosphoglycerate dehydrogenase	4.451019278	0	0	554.0329535	701.2512463	694.9897945	13398.52458	13435.77862	15856.90727
SAUSA300_1671	SAUSA300_1671	hypothetical protein	1.322944355	1.19E-38	4.99E-38	1398.477765	1323.081502	1564.487975	3344.315957	3631.18678	3744.032545
SAUSA300_1672	nagE	phosphotransferase system, N-acetylglucosamine-specific IIBC component	-0.536715708	5.01E-08	9.10E-08	5353.865833	5526.978935	5808.491348	4074.622716	4017.751221	3413.132866
SAUSA300_1673	plsC	1-acyl-sn-glycerol-3-phosphate acyltransferases	-0.405777825	0.000854555	0.001225127	1749.972559	1660.620712	1823.206804	1454.235292	1392.213288	1104.620987
SAUSA300_1674	htrA1	putative serine protease HtrA	0.495881085	2.40E-09	4.62E-09	3763.566214	3465.643225	3517.561486	4926.115749	5202.634207	5023.835715
SAUSA300_1675	tyrS	tyrosyl-tRNA synthetase	-3.141338939	6.46E-203	1.58E-201	8690.92312	7111.788701	8012.167018	939.7251451	867.1057011	892.4558991
SAUSA300_1676	sgtA	transglycosylase	0.749279876	1.17E-07	2.08E-07	631.1903475	465.6958083	479.8980625	898.2666828	922.3291927	827.2491976
SAUSA300_1677	harA	cell wall surface anchor family protein	1.624625402	4.23E-97	3.79E-96	8469.095613	7884.338336	7750.404438	24600.8137	24645.17858	25077.3295
SAUSA300_1678	fhs	formate--tetrahydrofolate ligase	0.253387469	0.011712783	0.015388417	13311.79371	14549.38397	15154.83586	19012.42559	16611.6138	15653.50129
SAUSA300_1679	acsA	acetyl-CoA synthetase	4.335020804	0	0	475.8039292	584.8272942	485.9855643	11024.76185	9494.565219	10735.74812
SAUSA300_1680	acuA	acetoin utilization protein AcuA	5.03794887	0	0	116.8077213	118.2289746	109.5750333	4187.30469	3767.792259	3372.257023
SAUSA300_1681	acuC	acetoin utilization protein AcuC	5.088033164	0	0	144.6701136	164.2570487	133.9250407	5322.628734	5235.574535	4538.191775
SAUSA300_1682	ccpA	catabolite control protein A	0.529847137	1.26E-07	2.24E-07	4508.349392	4373.569549	5001.897353	7359.408574	6436.927685	6249.137762
SAUSA300_1683	aroF	bifunctional 3-deoxy-7-phosphoheptulonate synthase/chorismate mutase	1.731209703	1.38E-71	9.26E-71	4061.479485	4229.167748	4545.334715	13337.93144	13606.29326	15671.99274
SAUSA300_1684	SAUSA300_1684	hypothetical protein	-0.501136567	1.10E-05	1.76E-05	13864.75503	12302.13094	12530.10797	8271.494744	8417.222717	10651.07673
SAUSA300_1685	SAUSA300_1685	hypothetical protein	0.065719263	0.525209638	0.563751638	19016.08271	21282.11794	19421.16007	18293.81224	21285.26509	22923.56188
SAUSA300_1686	murC	UDP-N-acetylmuramate--L-alanine ligase	-1.508568963	1.43E-78	1.04E-77	15922.28554	16923.89108	15828.51939	5849.895332	5818.812113	5439.406783
SAUSA300_1687	SAUSA300_1687	FtsK/SpoIIIE family protein	-1.755019285	1.17E-118	1.29E-117	32839.04416	33803.55911	33641.56439	9866.050986	10310.32276	9534.776928
SAUSA300_1688	SAUSA300_1688	phenylalanyl-tRNA synthetase (beta subunit)	-1.29823866	8.26E-23	2.43E-22	2041.456047	2579.377171	2646.034137	1072.604832	1027.93201	855.4729938
SAUSA300_1689	SAUSA300_1689	hypothetical protein	-1.037698568	9.86E-20	2.65E-19	1938.579522	2244.545495	2387.315309	1075.793944	1139.347826	985.8863967
SAUSA300_1690	SAUSA300_1690	putative thioredoxin	-0.445793973	1.41E-05	2.23E-05	1224.873628	1195.827415	1246.923296	936.5360326	922.3291927	834.061838
SAUSA300_1691	SAUSA300_1691	glutamyl-aminopeptidase	-0.296483313	0.003992512	0.005441508	4648.732983	4593.782295	5159.157818	3630.273043	3735.820764	4359.116654
SAUSA300_1692	SAUSA300_1692	hypothetical protein	0.158205452	0.183345164	0.21090318	1220.587107	1343.839261	1108.93992	1523.332729	1303.080635	1274.936999
SAUSA300_1693	SAUSA300_1693	hypothetical protein	0.568054677	1.82E-05	2.86E-05	1010.547534	963.8820219	744.704393	1254.384243	1338.927463	1437.467135
SAUSA300_1694	trmB	tRNA (guanine-N(7)-)-methyltransferase	0.06775563	0.393068348	0.431536769	6661.255008	6211.082467	6732.777046	6952.265213	6814.772628	6779.550483
SAUSA300_1695	SAUSA300_1695	hypothetical protein	0.801448741	1.43E-21	4.06E-21	6545.518917	7440.302798	7202.529272	12180.28361	12249.9268	12501.19523
SAUSA300_1696	dat	D-alanine aminotransferase	0.66716592	2.46E-13	5.49E-13	5045.236258	5532.394002	5820.666352	8228.973244	8723.374004	9088.062361
SAUSA300_1697	SAUSA300_1697	dipeptidase PepV	1.654520963	1.72E-105	1.68E-104	4279.020471	4282.415912	4444.890934	13816.29831	13285.60947	13844.25863
SAUSA300_1698	SAUSA300_1698	hypothetical protein	-0.587685861	2.00E-09	3.88E-09	7767.177654	7180.379556	7643.873156	4551.926551	4936.205081	5542.569624
SAUSA300_1699	SAUSA300_1699	pseudouridine synthase family 1 protein	-1.594654067	8.56E-57	4.77E-56	6420.138152	5482.755883	6026.626831	1858.18954	2139.183674	1937.709591
SAUSA300_1700	SAUSA300_1700	polysaccharide biosynthesis protein	-0.821509786	1.64E-15	3.93E-15	5117.035499	5842.857874	5522.378761	3382.585307	3160.333852	2785.39671
SAUSA300_1701	SAUSA300_1701	hypothetical protein	-0.221787347	0.028869987	0.03641697	1684.603101	1786.069777	1570.575477	1521.206654	1449.374446	1353.768981
SAUSA300_1702	sasC	cell wall surface anchor family protein	0.300729371	0.003641359	0.00499142	724.4221984	743.6692753	716.296051	915.2752827	877.7628662	898.2953052
SAUSA300_1703	SAUSA300_1703	rhodanese-like domain-containing protein	-1.738683715	1.10E-06	1.84E-06	3097.012061	2707.533769	3075.203018	1311.788268	747.9392193	601.4588284
SAUSA300_1704	leuS	leucyl-tRNA synthetase	-1.730279363	9.03E-08	1.62E-07	18254.15344	20042.06747	20695.47712	8543.632343	4786.035937	4450.600683
SAUSA300_1705	SAUSA300_1705	putative drug transporter	-0.814195588	6.08E-15	1.43E-14	1606.374076	1755.384394	1631.450496	1022.64207	934.9240241	883.6967899
SAUSA300_1706	SAUSA300_1706	hypothetical protein	0.139921347	0.177971757	0.204901694	1729.61158	1842.025474	1999.744358	2026.149464	1904.726043	2208.26874
SAUSA300_1707	SAUSA300_1707	hypothetical protein	-0.023189464	0.843469549	0.860850531	1213.085693	1048.71808	1213.442035	1015.200807	1206.197316	1196.105016
SAUSA300_1708	rot	accessory regulator Rot	1.307629159	5.38E-39	2.27E-38	1658.883969	1655.205644	1508.685875	3724.88338	4359.749335	3853.034792
SAUSA300_1710	SAUSA300_1710	putative lysophospholipase	0.195231388	0.045428817	0.056223783	4596.22309	4372.667038	3828.02408	4650.789038	5013.711736	4985.879576
SAUSA300_1711	putA	proline dehydrogenase	0.757232093	3.26E-13	7.24E-13	9062.778894	8572.051914	7130.493833	14172.41588	14273.81932	13413.11581
SAUSA300_1712	ribH	6,7-dimethyl-8-ribityllumazine synthase	4.303494814	0	0	685.8435015	715.6914264	679.7710399	11783.77063	14073.27085	15247.66256
SAUSA300_1713	ribBA	riboflavin biosynthesis protein	4.571724332	0	0	1776.763321	1838.415429	1796.827629	36628.01991	43802.88599	48277.28994
SAUSA300_1714	ribE	riboflavin synthase subunit alpha	4.625049619	0	0	885.1667691	917.8539478	935.4461176	18505.3567	23603.6829	25469.54294
SAUSA300_1715	ribD	riboflavin biosynthesis protein	4.630267406	0	0	2150.762355	1994.549877	2013.948529	42149.43665	55826.10582	54545.89239
SAUSA300_1716	SAUSA300_1716	hypothetical protein	0.381794178	0.007369096	0.009804297	360.0678383	320.391496	379.454282	464.5473851	497.9802574	417.5175362
SAUSA300_1717	arsR	arsenical resistance operon repressor	0.184190749	0.425079622	0.464543717	139.3119612	133.571666	145.0854608	197.724974	162.7639752	114.8416533
SAUSA300_1718	arsB	aresenical pump membrane protein	0.161650564	0.299879747	0.334901869	345.0650117	338.4417212	275.9667505	379.5043855	373.0007765	321.1673355
SAUSA300_1719	arsC	arsenate reductase	-0.172413189	0.312638893	0.348334929	211.1112028	201.2600102	228.2813194	193.472824	177.296473	197.5665731
SAUSA300_1720	SAUSA300_1720	hypothetical protein	0.990116891	1.41E-35	5.62E-35	3083.080865	2950.309297	3016.357167	5876.471269	6181.155724	5916.291614
SAUSA300_1721	SAUSA300_1721	hypothetical protein	1.530998344	8.97E-26	2.84E-25	330.0621851	248.1905955	335.8271854	849.366958	949.4565219	837.9547754
SAUSA300_1722	sigS	hypothetical protein	0.926754695	4.35E-08	7.93E-08	142.5268527	156.1344474	137.9833753	290.209236	263.5226265	277.3717898
SAUSA300_1723	SAUSA300_1723	hypothetical protein	0.781035908	7.88E-09	1.49E-08	311.8444671	374.5421714	377.4251147	635.6964217	622.9597384	571.2885635
SAUSA300_1724	sdpA	hypothetical protein	0.481733425	0.051308468	0.062907393	62.15456732	77.61596806	79.13752405	105.2407119	105.6028172	95.37696631
SAUSA300_1725	tal	putative translaldolase	0.373209162	0.000105023	0.000158349	4090.413508	4032.420294	4508.809703	5661.737695	5725.804127	4973.227529
SAUSA300_1726	crcB2	crcB family protein	1.55441618	1.80E-09	3.49E-09	49.29500167	91.1536369	93.34169503	279.578861	203.454969	206.3256822
SAUSA300_1728	SAUSA300_1728	aldo/keto reductase family oxidoreductase	1.21673363	4.88E-25	1.50E-24	1205.58428	954.8569093	1172.85869	2380.14095	2758.26808	2603.401887
SAUSA300_1729	SAUSA300_1729	hypothetical protein	-0.064135916	0.479532812	0.519081909	5213.482242	4656.958083	4933.920249	5045.175948	4570.95497	4544.031181
SAUSA300_1730	metK	S-adenosylmethionine synthetase	0.283014079	0.383687395	0.422120458	7496.055145	8845.512825	8655.413047	14469.00334	7082.170587	8864.218461
SAUSA300_1731	pckA	phosphoenolpyruvate carboxykinase	3.307178682	1.73E-188	3.79E-187	1933.22137	2120.901453	1861.760982	22554.46652	18471.77352	17542.54916
SAUSA300_1732	tnpA	putative transposase	-1.463496728	2.23E-18	5.78E-18	345.0650117	353.7844125	322.637598	114.8080494	123.0418146	132.3598716
SAUSA300_1733	SAUSA300_1733	hypothetical protein	0.727194877	1.13E-07	2.02E-07	360.0678383	416.9602005	473.8105606	702.6677838	716.9365574	652.0670146
SAUSA300_1734	rppH	hypothetical protein	2.163699413	1.23E-26	3.99E-26	78.22902439	83.03103559	55.80210029	327.4155483	299.3694544	347.444663
SAUSA300_1735	menC	O-succinylbenzoic acid synthetase	0.547338665	1.14E-08	2.13E-08	1220.587107	1307.738811	1364.614998	1819.92019	1941.541704	1927.977248
SAUSA300_1736	SAUSA300_1736	hypothetical protein	0.462819409	2.49E-06	4.09E-06	869.092312	886.2660538	840.0752553	1219.304006	1187.789486	1170.800923
SAUSA300_1737	menE	O-succinylbenzoate-CoA ligase	0.80587929	4.43E-18	1.14E-17	1169.148844	1199.43746	1207.354534	1969.808477	2120.775843	2160.580257
SAUSA300_1738	SAUSA300_1738	putative lipoprotein	0.01137141	0.977407828	0.981896498	53.58152355	27.07533769	33.48126017	46.77364975	37.78449424	30.17026485
SAUSA300_1739	SAUSA300_1739	hypothetical protein	1.606812133	1.28E-47	6.28E-47	3574.959251	3733.689068	2869.242539	10840.85637	9944.103817	10217.98744
SAUSA300_1740	SAUSA300_1740	hypothetical protein	2.093314386	8.47E-58	4.80E-57	4169.714163	5809.464958	4327.199232	22137.75582	18531.84117	20391.2061
SAUSA300_1741	SAUSA300_1741	putative lipoprotein	1.858908444	2.39E-08	4.40E-08	23.57587036	36.10045026	22.32084012	114.8080494	76.53782167	108.0290129
SAUSA300_1742	SAUSA300_1742	hypothetical protein	0.732615011	0.000154883	0.000231531	205.7530504	229.2378591	142.0417098	321.0373233	339.091615	299.7561798
SAUSA300_1743	SAUSA300_1743	hypothetical protein	-0.007789526	0.973649765	0.978870407	103.9481557	131.7666434	95.37086231	124.3753868	104.633984	101.2163724
SAUSA300_1744	SAUSA300_1744	hypothetical protein	0.391448864	0.03294796	0.041302958	173.6041363	215.7001903	187.6979737	292.335311	219.9251331	246.2282906
SAUSA300_1745	SAUSA300_1745	hypothetical protein	0.041603167	0.826682746	0.846680533	206.8246809	233.7504154	165.3771336	227.4900238	193.7666371	203.4059792
SAUSA300_1746	SAUSA300_1746	hypothetical protein	0.872922435	0.050026444	0.061507923	15.00282659	25.27031518	18.26250555	32.95416233	45.53515973	29.1970305
SAUSA300_1747	SAUSA300_1747	hypothetical protein	0.770980673	4.49E-07	7.73E-07	197.1800067	206.6750777	235.3834049	364.6218606	376.8761092	349.3911317
SAUSA300_1749	SAUSA300_1749	hypothetical protein	-1.672183577	1.17E-16	2.89E-16	300.0565319	297.8287146	260.7479959	98.86248698	100.7586513	70.07287321
SAUSA300_1750	SAUSA300_1750	hypothetical protein	-1.403185163	3.29E-28	1.12E-27	878.7369863	946.734308	1057.196155	336.9828857	383.6579415	368.8558187
SAUSA300_1751	hsdS	type I restriction-modification enzyme, S subunit	-0.244757941	0.018249194	0.023425004	1569.93864	1538.781692	1656.815087	1373.444443	1216.854481	1431.627729
SAUSA300_1752	hsdM	type I restriction-modification system, M subunit	0.55132623	6.06E-10	1.20E-09	1538.861356	1597.444924	1510.715042	2324.863	2182.781167	2303.645707
SAUSA300_1753	splF	serine protease SplF	1.024575586	0.002190595	0.003047331	22.50423989	41.5155178	44.64168023	73.34958711	73.63132211	74.93904496
SAUSA300_1754	splE	serine protease SplE	2.294540737	4.46E-10	8.89E-10	21.43260942	14.4401801	20.29167283	120.1232369	84.28848715	70.07287321
SAUSA300_1755	splD	serine protease SplD	1.823448353	0.000152106	0.000227509	16.07445707	50.54063036	9.131252775	110.5558994	68.78715618	91.48402891
SAUSA300_1756	splC	serine protease SplC	1.570637463	7.12E-06	1.15E-05	17.14608754	30.68538272	44.64168023	83.97996206	89.13265308	102.1896068
SAUSA300_1757	splB	serine protease SplB	2.570241832	9.23E-13	2.01E-12	11.78793518	16.24520262	17.24792191	103.114637	79.44432122	87.59109151
SAUSA300_1758	splA	serine protease SplA	2.191149479	4.33E-08	7.89E-08	19.28934848	12.63515759	21.30625647	90.35818702	51.34815884	100.2431381
SAUSA300_1759	SAUSA300_1759	hypothetical protein	1.956702458	8.11E-08	1.46E-07	24.64750083	20.7577589	15.21875462	64.84528716	72.66248892	97.32343501
SAUSA300_1760	epiG	lantibiotic epidermin immunity protein F	0.598374176	8.02E-06	1.29E-05	365.4259906	459.3782295	410.9063749	589.9858094	651.0559008	631.6290932
SAUSA300_1761	epiE	lantibiotic epidermin immunity protein F	0.969773909	1.66E-11	3.49E-11	324.7040327	426.8878243	437.2855495	716.4872712	807.0380436	806.8112762
SAUSA300_1762	epiF	lantibiotic epidermin immunity protein F	1.416412808	1.62E-27	5.37E-27	575.465563	564.9720465	564.1085047	1255.447281	1657.673581	1635.033708
SAUSA300_1763	epiP	lantibiotic epidermin leader peptide processing serine protease EpiP	1.663534129	1.57E-31	5.80E-31	369.7125125	385.3723065	496.1314008	1263.951581	1218.792148	1480.289447
SAUSA300_1764	epiD	lantibiotic epidermin biosynthesis protein EpiD	1.914357538	1.45E-11	3.05E-11	32.14891413	28.88036021	34.49584382	113.7450119	136.6054792	109.0022472
SAUSA300_1765	epiC	lantibiotic epidermin biosynthesis protein EpiC	1.443146102	4.06E-10	8.10E-10	53.58152355	66.78583298	73.0500222	174.3381491	194.7354703	157.6639647
SAUSA300_1766	epiB	lantibiotic epidermin biosynthesis protein EpiB	2.059684975	5.76E-27	1.88E-26	120.0226128	121.8390196	137.9833753	503.8797723	655.9000667	423.3569423
SAUSA300_1767	epiA	lantibiotic epidermin biosynthesis protein EpiA	2.741499166	1.31E-11	2.75E-11	13.93119612	12.63515759	8.116669133	77.60173709	91.07031945	63.26023276
SAUSA300_1768	lukD	leukotoxin LukD	1.111528994	7.60E-05	0.000115645	43.93684931	60.46825418	45.65626387	127.5644993	108.5093168	89.53756021
SAUSA300_1769	lukE	leukotoxin LukE	1.121414663	0.043001318	0.053446241	7.501413297	24.36780392	18.26250555	60.59313718	25.18966283	24.33085875
SAUSA300_1770	SAUSA300_1770	hypothetical protein	0.669059372	0.032095231	0.040264288	61.08293685	57.76072041	32.46667653	76.5386996	85.25732034	78.83198236
SAUSA300_1771	SAUSA300_1771	hypothetical protein	0.066149302	0.611606204	0.649197851	1368.472112	1375.427155	1101.837835	1254.384243	1529.7876	1241.847031
SAUSA300_1772	SAUSA300_1772	tRNA-Ser	2.287475663	9.44E-08	1.70E-07	12.85956565	9.927623821	14.20417098	57.4040247	46.50399291	75.91227931
SAUSA300_1773	SAUSA300_1773	tRNA-Glu	2.631836858	4.87E-14	1.11E-13	13.93119612	17.14771387	20.29167283	105.2407119	84.28848715	129.4401686
SAUSA300_1774	SAUSA300_1774	tRNA-Asn	2.709592711	7.97E-30	2.81E-29	37.50706649	68.59085549	62.90418578	335.9198482	321.6526176	453.5272072
SAUSA300_1775	SAUSA300_1775	tRNA-Gly	3.011968644	6.71E-45	3.13E-44	47.15174073	55.9556979	57.83126757	388.0086855	379.7826088	532.3591895
SAUSA300_1776	SAUSA300_1776	tRNA-His	2.77996916	4.24E-34	1.64E-33	87.87369863	152.5244023	141.0271262	744.1262461	699.49756	1182.479735
SAUSA300_1777	SAUSA300_1777	tRNA-Phe	2.487290084	3.31E-24	1.00E-23	83.58717674	132.6691547	114.6479515	447.5387851	537.702418	873.9644464
SAUSA300_1778	SAUSA300_1778	tRNA-Asp	2.353846275	2.65E-22	7.63E-22	116.8077213	162.4520262	131.8958734	507.0688848	572.5804127	1024.815771
SAUSA300_1779	SAUSA300_1779	tRNA-Met	3.89763345	4.33E-38	1.79E-37	43.93684931	39.71049528	22.32084012	340.1719982	466.9775955	771.7748396
SAUSA300_1780	SAUSA300_1780	hypothetical protein	-1.34068275	1.72E-32	6.46E-32	1234.518303	1183.192257	1124.158675	471.9886475	433.068434	493.4298155
SAUSA300_1781	hemG	protoporphyrinogen oxidase	-1.386487872	1.83E-50	9.36E-50	6802.71023	7476.403249	7170.062595	2645.900324	2970.442547	2587.830137
SAUSA300_1782	hemH	ferrochelatase	-1.442869567	3.41E-52	1.79E-51	4635.873418	4845.582936	5232.20784	1747.633641	1933.791039	1730.410675
SAUSA300_1783	hemE	uroporphyrinogen decarboxylase	-1.340998718	1.99E-55	1.09E-54	3473.154357	3392.539813	3469.876054	1378.75963	1392.213288	1309.000201
SAUSA300_1784	traP	signal transduction protein TRAP	-0.881019492	2.94E-19	7.86E-19	11805.08127	10588.26206	10672.40533	5987.027168	6531.873338	5434.540611
SAUSA300_1785	SAUSA300_1785	putative ABC transporter protein EcsB	-0.276119109	0.002252117	0.003129596	4909.139188	4644.322926	4845.651472	4137.341928	4122.385205	3631.13736
SAUSA300_1786	ecsA	ABC transporter ATP-binding protein EcsA	0.262075796	0.00132961	0.001878933	2801.242051	2680.458432	2757.638338	3319.866095	3349.256323	3210.700121
SAUSA300_1787	hit	HIT family protein	0.223528569	0.032043398	0.040226648	2881.614337	2549.5943	2630.815383	3425.106807	3160.333852	2827.245787
SAUSA300_1788	SAUSA300_1788	hypothetical protein	0.193821544	0.030422849	0.038283787	5674.283344	5930.401466	6016.480995	6158.176205	6871.933786	7124.075443
SAUSA300_1789	SAUSA300_1789	hypothetical protein	0.50838525	0.014943216	0.019438028	113.5928299	126.3515759	97.4000296	167.9599241	166.6393079	145.9851525
SAUSA300_1790	prsA	foldase protein PrsA	-1.184725561	1.20E-51	6.28E-51	8203.331256	8479.093254	8767.017247	3802.485117	3675.753106	3717.755217
SAUSA300_1791	cbf1	3'-5' exoribonuclease YhaM	0.227687166	0.005620124	0.007561673	14251.61363	13495.25082	13235.24361	16267.66278	16645.52296	15074.42685
SAUSA300_1792	SAUSA300_1792	hypothetical protein	0.024797711	0.741247932	0.771826982	25349.41879	24412.92949	25093.69721	25106.81954	26407.48614	24638.40081
SAUSA300_1793	SAUSA300_1793	hypothetical protein	0.550755927	6.95E-09	1.32E-08	4204.006338	4040.542895	4147.617927	6411.179129	6329.387202	5412.156221
SAUSA300_1794	SAUSA300_1794	hypothetical protein	-1.968064705	0.059041431	0.071918217	6.429782826	9.927623821	11.16042006	3.189112483	0	3.8929374
SAUSA300_1795	SAUSA300_1795	hypothetical protein	-2.499291189	1.22E-93	1.04E-92	18884.27216	13920.33362	14603.91694	2678.854486	2976.255546	2728.949118
SAUSA300_1796	SAUSA300_1796	hypothetical protein	-0.780278211	8.01E-13	1.76E-12	1155.217648	1186.802302	1262.14205	750.504471	652.9935671	695.8625603
SAUSA300_1797	SAUSA300_1797	hypothetical protein	0.28076752	0.043463748	0.053969886	706.2044804	608.2925869	543.8168319	793.0259708	800.2562113	663.7458268
SAUSA300_1798	airR	DNA-binding response regulator	0.267877543	0.066911826	0.081166148	397.5749048	439.5229819	537.7293301	550.6534221	587.1129105	517.7606743
SAUSA300_1799	airS	putative sensor histidine kinase	0.551017675	1.78E-07	3.14E-07	647.2648045	697.6412012	684.8439581	955.6707075	1004.680014	1014.110193
SAUSA300_1800	SAUSA300_1800	ribosomal large subunit pseudouridine synthase D	-0.527092614	1.51E-06	2.52E-06	2157.192138	2552.301833	2141.786067	1711.490366	1526.881101	1518.245586
SAUSA300_1801	fumC	fumarate hydratase	0.62256736	6.15E-13	1.35E-12	6000.059007	6111.806229	5919.080965	9930.896273	9219.416595	8612.150764
SAUSA300_1802	SAUSA300_1802	hypothetical protein	-0.17419089	0.493794645	0.533129983	160.7445707	223.8227916	267.8500814	191.346749	253.8342946	133.333106
SAUSA300_1803	SAUSA300_1803	hypothetical protein	0.00192663	0.983864469	0.987626857	2457.24867	2118.193919	2360.936134	2305.728325	2262.225488	2375.665049
SAUSA300_1804	SAUSA300_1804	hypothetical protein	0.558930929	1.81E-12	3.91E-12	8663.060728	8628.910123	9331.125752	12784.08891	12967.83219	13467.61694
SAUSA300_1805	cspR	RNA methyltransferase	-1.072971349	1.29E-10	2.61E-10	428.6521884	398.9099754	405.8334567	196.6619365	160.8263088	228.7100723
SAUSA300_1806	queG	putative iron-sulfur cluster-binding protein	0.536273199	5.57E-06	9.05E-06	931.2468794	974.712157	1187.062861	1555.223854	1453.249778	1477.369743
SAUSA300_1807	glnQ	amino acid ABC transporter ATP-binding protein	-1.94613625	4.42E-49	2.21E-48	2545.122369	2330.284064	3084.334271	700.5417088	755.6898848	609.2447032
SAUSA300_1808	glnP	amino acid ABC transporter permease/substrate-binding protein	-1.774409246	1.64E-38	6.86E-38	3103.441844	3226.477742	3570.319835	1144.891381	975.6150179	774.6945427
SAUSA300_1809	SAUSA300_1809	hypothetical protein	-1.309337274	9.25E-38	3.80E-37	2310.435296	2564.936991	2429.927822	1053.470157	907.7966949	987.8328654
SAUSA300_1810	tnp3	IS1181, transposase	-0.431022339	0.013876903	0.018126536	219.6842466	202.1625214	210.0188138	163.7077741	148.2314774	156.6907304
SAUSA300_1811	SAUSA300_1811	tRNA-Leu	-0.882381537	0.053600589	0.065564561	50.36663214	44.22305157	24.3500074	13.81948743	25.18966283	25.3040931
SAUSA300_1812	SAUSA300_1812	tRNA-OTHER	-0.694160735	0.086354797	0.103318752	66.44108921	83.93354685	32.46667653	26.57593736	43.59749335	42.82231141
SAUSA300_1813	SAUSA300_1813	tRNA-Gly	-0.622944035	0.031857393	0.040012276	131.8105479	168.769605	136.9687916	71.22351213	70.72482255	142.0922151
SAUSA300_1814	SAUSA300_1814	tRNA-Cys	-0.174041588	0.479202981	0.518938871	187.5353324	305.9513159	195.8146428	163.7077741	179.2341393	268.6126806
SAUSA300_1815	SAUSA300_1815	tRNA-Gln	-0.028867273	0.895464087	0.908968766	168.245984	267.1433319	209.0042302	193.472824	180.2029725	258.8803371
SAUSA300_1816	SAUSA300_1816	tRNA-His	-0.185879943	0.402645659	0.441313092	251.8331607	444.9380494	316.5500962	283.831011	241.2394632	366.90935
SAUSA300_1817	SAUSA300_1817	tRNA-Trp	-0.603751313	0.000588782	0.000848273	550.8180621	828.5053334	560.0501702	417.7737353	384.6267747	474.9383629
SAUSA300_1818	SAUSA300_1818	tRNA-Tyr	-1.372973573	6.22E-15	1.46E-14	891.5965519	1155.214408	772.0981513	309.3439109	341.9981145	436.9822232
SAUSA300_1819	SAUSA300_1819	tRNA-Thr	-0.08495782	0.645536216	0.682178972	342.9217507	535.1891751	388.5855347	395.4499479	346.8422805	453.5272072
SAUSA300_1820	SAUSA300_1820	tRNA-Phe	0.170347125	0.344854916	0.382120791	296.8416405	347.4668337	287.1271706	308.2808734	304.2136203	436.0089889
SAUSA300_1821	SAUSA300_1821	tRNA-Asp	0.189214566	0.357060029	0.394645295	235.7587036	337.5392099	241.4709067	285.957086	256.7407942	387.3472713
SAUSA300_1822	SAUSA300_1822	tRNA-Met	-0.050273294	0.791302628	0.818427659	312.9160976	416.9602005	322.637598	305.0917609	286.7746229	425.303411
SAUSA300_1823	SAUSA300_1823	tRNA-Ser	-0.061316323	0.679592005	0.71471515	843.3731807	994.5674046	740.6460584	778.1434459	731.4690552	962.5287723
SAUSA300_1824	SAUSA300_1824	tRNA-Asp	-0.26361636	0.093393946	0.111082514	1516.357117	1614.592638	1038.933649	1123.630632	1073.46717	1276.883467
SAUSA300_1825	SAUSA300_1825	tRNA-Ser	-0.049345637	0.776809594	0.80502376	666.554153	931.3916167	805.5794115	604.8683343	765.3782167	952.7964288
SAUSA300_1826	SAUSA300_1826	tRNA-Met	-0.091410916	0.635264981	0.672678732	333.2770765	435.9129369	371.3376128	283.831011	327.4656167	459.3666133
SAUSA300_1827	SAUSA300_1827	tRNA-Met	0.05391647	0.809730946	0.833098603	398.6465352	522.5540175	400.7605384	322.1003608	403.0346052	647.2008428
SAUSA300_1828	SAUSA300_1828	tRNA-Ala	0.240220459	0.202907456	0.231679892	488.6634948	633.562902	563.0939211	534.7078597	570.6427463	885.6432586
SAUSA300_1829	SAUSA300_1829	tRNA-Pro	0.503242938	0.016626733	0.021457804	591.54002	682.2985099	617.8814378	615.4987093	788.6302131	1276.883467
SAUSA300_1830	SAUSA300_1830	tRNA-Arg	0.784665003	1.83E-06	3.03E-06	457.5862111	581.2172492	479.8980625	716.4872712	828.3523737	1072.504254
SAUSA300_1831	SAUSA300_1831	tRNA-Leu	0.597912403	0.000499132	0.000722681	803.7228533	1066.768305	817.7544152	1078.983057	1272.077973	1718.731862
SAUSA300_1832	SAUSA300_1832	tRNA-Gly	0.4235745	0.029212753	0.036813959	536.886866	907.926324	745.7189766	835.5474706	863.2303684	1240.873796
SAUSA300_1833	SAUSA300_1833	tRNA-Leu	0.267368847	0.132063794	0.15448639	595.8265419	795.1124169	598.6043486	676.0918464	700.4663932	1018.976365
SAUSA300_1834	SAUSA300_1834	tRNA-Lys	0.305100184	0.040513654	0.050449877	823.0122018	995.4699159	739.6314747	922.7165451	1001.773514	1236.980859
SAUSA300_1835	SAUSA300_1835	tRNA-Thr	0.318070833	0.023249105	0.029611305	667.6257835	926.8790604	769.0544004	935.4729951	931.0486914	1082.236597
SAUSA300_1836	SAUSA300_1836	tRNA-Val	0.33920298	0.126277835	0.147981838	267.9076178	314.9764285	301.3313416	283.831011	305.1824535	529.4394865
SAUSA300_1837	rrfC	5S rRNA	-0.545850393	0.035012782	0.043828589	205.7530504	233.7504154	172.4792191	104.1776745	113.3534827	201.4595105
SAUSA300_1838	rrlC	23S rRNA	-1.801444302	0.001926247	0.002692438	462417.1213	176793.8325	155932.3745	55206.7262	77924.22195	94984.75287
SAUSA300_1839	SAUSA300_1839	tRNA-Ala	0.190273354	0.081082233	0.097410005	1564.580488	1809.535069	1872.921402	2046.347177	1833.032387	2108.998837
SAUSA300_1840	SAUSA300_1840	tRNA-Ile	0.93468451	2.93E-06	4.82E-06	251.8331607	440.4254932	404.818873	801.5302708	568.70508	729.9257626
SAUSA300_1841	rrsC	16S rRNA	-2.0914554	0.003719185	0.00509278	75194.16689	21207.2095	19407.97048	6279.362479	9857.877664	11036.47753
SAUSA300_1842	perR	FUR family transcriptional regulator	0.126094468	0.215155589	0.244706855	14530.23756	14682.05312	11928.45987	14252.14369	15186.46018	15459.82765
SAUSA300_1843	SAUSA300_1843	D-isomer specific 2-hydroxyacid dehydrogenase family protein	0.581395888	1.63E-10	3.29E-10	2170.051704	2060.433198	2197.588168	3392.152645	3213.619677	3012.160314
SAUSA300_1844	SAUSA300_1844	bacterioferritin comigratory protein	0.164280149	0.182571381	0.210105162	921.6022051	831.2128672	858.3377608	914.2122452	895.2018635	1115.326565
SAUSA300_1845	hemL	glutamate-1-semialdehyde aminotransferase	0.133337437	0.105508443	0.124700434	3549.24012	3747.226737	3734.682385	4195.80899	3952.839397	3952.304696
SAUSA300_1846	SAUSA300_1846	hypothetical protein	0.393931736	0.000797766	0.001144963	2354.372145	2202.127466	1991.627689	2801.103798	3261.092503	2541.114888
SAUSA300_1847	SAUSA300_1847	hypothetical protein	-0.644808711	3.09E-08	5.68E-08	2130.401376	2630.820313	2384.271558	1692.355691	1470.688776	1409.243339
SAUSA300_1848	SAUSA300_1848	hypothetical protein	0.251988331	0.006449093	0.008610818	1453.130919	1469.288326	1344.323325	1708.301254	1688.676243	1684.66866
SAUSA300_1849	mutY	A/G-specific adenine glycosylase	0.492634332	0.000179349	0.00026704	347.2082726	403.4225316	393.658453	555.9686096	505.7309229	549.8774078
SAUSA300_1850	SAUSA300_1850	hypothetical protein	0.811973666	1.26E-21	3.59E-21	3827.864043	3663.29319	3615.976099	6232.58883	6360.389864	6905.097714
SAUSA300_1851	SAUSA300_1851	hypothetical protein	-0.486845947	3.16E-06	5.18E-06	2382.234537	2352.846846	2347.746547	1605.186617	1895.037711	1553.282023
SAUSA300_1852	SAUSA300_1852	putative ABC transporter ATP-binding protein	0.37308067	0.000250741	0.000369773	2325.438122	2444.902994	2467.467416	3378.333157	3221.370342	2775.664367
SAUSA300_1853	SAUSA300_1853	hypothetical protein	1.187271613	1.14E-22	3.33E-22	434.0103408	402.5200204	456.5626387	982.2466448	905.8590286	1054.986036
SAUSA300_1854	recX	recombination regulator RecX	0.666237901	5.76E-06	9.33E-06	609.757738	564.0695353	665.5668689	1128.945819	999.8358476	790.2662923
SAUSA300_1855	sgtB	glycosyltransferase	0.485922751	1.12E-06	1.87E-06	2742.302375	2621.7952	2327.454874	3658.975056	3759.07276	3353.76557
SAUSA300_1856	SAUSA300_1856	hypothetical protein	0.615674697	1.09E-06	1.83E-06	3648.901754	3338.389138	3847.301169	4684.806238	5348.928018	6565.438926
SAUSA300_1857	SAUSA300_1857	hypothetical protein	0.11724332	0.372588798	0.410426183	360.0678383	388.0798403	409.8917912	413.5215853	424.3489353	418.4907705
SAUSA300_1858	SAUSA300_1858	hypothetical protein	-0.250408923	0.044279271	0.054904622	2070.39007	1811.340092	2128.59648	1885.828515	1740.024401	1426.761557
SAUSA300_1859	SAUSA300_1859	hypothetical protein	-0.997683386	4.08E-30	1.46E-29	5423.521814	4837.460335	5030.305695	2568.298586	2613.911935	2474.934952
SAUSA300_1860	pepS	aminopeptidase PepS	-1.382600446	7.22E-47	3.49E-46	5715.005302	6040.507839	6847.424997	2422.66245	2355.233474	2357.173596
SAUSA300_1861	SAUSA300_1861	hypothetical protein	-1.949131083	1.47E-16	3.62E-16	339.7068593	291.5111358	351.04594	57.4040247	78.47548804	117.7613564
SAUSA300_1862	ptpA	hypothetical protein	-0.602782756	5.56E-05	8.52E-05	6720.194684	5420.482606	6420.285284	3252.894733	3874.363909	5092.935354
SAUSA300_1863	SAUSA300_1863	hypothetical protein	0.24791173	0.004546995	0.006169615	3684.26556	3886.21347	3929.482444	4326.562602	4481.822317	4847.680298
SAUSA300_1864	SAUSA300_1864	hypothetical protein	-0.325029622	0.000313591	0.000460463	6987.030671	6359.094313	7445.014762	5526.731933	5673.487135	5395.611237
SAUSA300_1865	vraR	DNA-binding response regulator	-0.590192097	3.66E-09	7.01E-09	3333.842395	2821.250188	3026.503003	1944.295577	2148.872006	2003.889527
SAUSA300_1866	vraS	two-component sensor histidine kinase	-0.575176753	4.07E-10	8.13E-10	3717.486104	3703.003685	3887.884515	2368.447538	2734.04725	2486.613765
SAUSA300_1867	vraT	hypothetical protein	-0.337381403	0.033236409	0.041624796	721.207307	1150.701852	982.1169651	787.7107834	735.3443879	737.7116374
SAUSA300_1868	vraU	hypothetical protein	-0.64022721	0.000125049	0.000187895	735.1385031	566.7770691	653.3918652	434.7823352	489.2607587	329.9264447
SAUSA300_1869	map	methionine aminopeptidase	-0.221529641	0.02460666	0.031234276	2654.428677	2815.83512	3178.690549	2510.894562	2504.433785	2402.91561
SAUSA300_1870	SAUSA300_1870	hypothetical protein	0.972263542	4.60E-13	1.02E-12	309.7012061	321.2940073	324.6667653	685.6591839	627.8039043	562.5294544
SAUSA300_1871	SAUSA300_1871	hypothetical protein	0.881335728	0.000775828	0.001114086	61.08293685	50.54063036	51.74376572	92.48426201	108.5093168	99.26990371
SAUSA300_1872	gatD	hypothetical protein	-2.56055729	1.51E-164	2.65E-163	5069.883759	4729.158984	4893.336904	894.0145328	797.3497118	799.9986358
SAUSA300_1873	murT	Mur ligase family protein	-1.355006536	2.81E-36	1.13E-35	5844.672589	6113.611251	5560.93294	2615.072236	2127.557676	2108.025602
SAUSA300_1874	ftnA	ferritins family protein	1.493387525	3.70E-72	2.49E-71	6699.833705	7131.643949	7197.456354	20894.00195	18811.83397	19504.58961
SAUSA300_1875	SAUSA300_1875	exonuclease	0.720883403	1.06E-07	1.90E-07	350.423164	359.1994801	404.818873	665.4614715	618.1155724	553.7703452
SAUSA300_1876	dinB	DNA polymerase IV	0.523903867	2.97E-06	4.86E-06	579.7520848	610.0976094	578.3126757	877.0059329	792.5055459	873.9644464
SAUSA300_1877	SAUSA300_1877	hypothetical protein	0.739701416	3.44E-11	7.13E-11	1016.977317	1243.660511	1046.035735	1935.791277	1826.250555	1763.500642
SAUSA300_1878	rumA	RNA methyltransferase	-0.586600671	1.34E-07	2.38E-07	2321.1516	2483.710978	2514.138264	1809.289815	1647.985249	1418.002448
SAUSA300_1879	dgkB	putative lipid kinase	0.085778561	0.356793703	0.394517048	2943.768904	3255.358102	3344.067683	3567.553831	3270.780835	3291.478572
SAUSA300_1880	gatB	aspartyl/glutamyl-tRNA amidotransferase subunit B	-1.730714744	4.95E-121	5.63E-120	39493.86938	39719.5204	37559.88641	11824.16605	11855.61169	11504.60325
SAUSA300_1881	gatA	aspartyl/glutamyl-tRNA amidotransferase subunit A	-1.353387432	3.13E-57	1.75E-56	15510.77944	17040.31503	16571.19462	6748.162014	6077.490574	6400.962321
SAUSA300_1882	gatC	aspartyl/glutamyl-tRNA amidotransferase subunit C	-0.146374667	0.213838332	0.243314097	1235.589933	1242.758	1151.552433	1139.576194	946.5500224	1194.158548
SAUSA300_1883	putP	high affinity proline permease	0.301771121	0.000313641	0.000460463	5483.53312	6095.561026	5944.445556	7417.875636	6994.9756	7190.255379
SAUSA300_1884	SAUSA300_1884	CamS sex pheromone cAM373	-1.07152941	5.68E-30	2.03E-29	10230.85611	9442.072765	8700.054727	4759.218862	4300.650511	4440.86834
SAUSA300_1885	ligA	DNA ligase	-1.203732252	1.25E-55	6.85E-55	10919.9145	10749.81158	10329.47606	4672.049788	4685.277286	4535.272072
SAUSA300_1886	pcrA	ATP-dependent DNA helicase, PcrA	-1.298857869	5.78E-43	2.59E-42	5664.63867	6508.911182	6649.581187	2549.163912	2483.119455	2618.973636
SAUSA300_1887	pcrB	geranylgeranylglyceryl phosphate synthase-like protein	-0.471030207	0.000169332	0.000252555	812.2958971	894.3886552	951.6794558	712.2351213	621.9909052	584.9138444
SAUSA300_1888	hisR	hypothetical protein	-0.874773355	1.18E-18	3.10E-18	3355.275005	3297.776131	3109.698862	1910.278377	1808.811558	1605.836678
SAUSA300_1889	purB	adenylosuccinate lyase	-0.609409242	4.26E-11	8.81E-11	5677.498236	6239.060316	6437.533206	4257.465165	3987.717392	3786.854856
SAUSA300_1890	scpA	staphopain A	-2.386837418	1.38E-109	1.41E-108	2195.770835	2436.780392	2159.033989	416.7106978	425.3177685	456.4469102
SAUSA300_1891	SAUSA300_1891	hypothetical protein	-0.644787739	3.14E-05	4.87E-05	814.439158	1219.292707	978.0586305	675.0288089	573.5492459	679.3175764
SAUSA300_1892	SAUSA300_1892	hypothetical protein	-0.825988058	1.08E-22	3.17E-22	3957.53133	4277.000844	4088.772076	2334.430338	2365.890639	2252.064286
SAUSA300_1893	nadE	NAD synthetase	-0.854271269	3.46E-24	1.05E-23	5764.300304	5604.594903	6134.172697	3115.762896	3325.035493	3239.897152
SAUSA300_1894	pncB	nicotinate phosphoribosyltransferase	-1.067628305	1.36E-33	5.22E-33	5030.233431	4797.749839	5319.462033	2395.023475	2311.635981	2519.703732
SAUSA300_1895	nos	nitric oxide synthase oxygenase	0.50084659	7.97E-09	1.50E-08	2700.508787	2744.536731	2677.48623	3742.955018	4083.631877	3667.147031
SAUSA300_1896	pheA	prephenate dehydratase	0.267867966	0.004829019	0.006524021	1845.347671	1785.167265	1861.760982	2261.080751	2321.324313	2030.166854
SAUSA300_1897	sdcS	sodium-dependent transporter	2.442977683	4.45E-144	6.25E-143	1320.24874	1225.610286	1320.987901	7590.08771	6517.34084	6914.830058
SAUSA300_1898	SAUSA300_1898	hypothetical protein	0.673630439	4.72E-07	8.10E-07	415.7926228	361.0045026	438.3001332	627.1921217	610.364907	698.7822634
SAUSA300_1899	pncA	hypothetical protein	0.428127037	1.60E-07	2.84E-07	4776.25701	4679.520865	4708.682681	6721.586077	6117.212734	6219.940732
SAUSA300_1900	ppaC	putative manganese-dependent inorganic pyrophosphatase	0.072865778	0.434160331	0.473481873	14345.91712	15359.83907	15093.96084	17299.87218	15379.25799	14443.77099
SAUSA300_1901	aldA2	aldehyde dehydrogenase	2.136658193	1.80E-119	2.01E-118	1718.895276	1994.549877	1949.015176	8320.394469	8561.578862	8026.263685
SAUSA300_1902	SAUSA300_1902	hypothetical protein	-0.623174061	7.03E-13	1.54E-12	3880.373936	3494.523585	3819.907411	2433.292825	2420.145298	2413.621188
SAUSA300_1903	SAUSA300_1903	hypothetical protein	0.717943247	6.59E-07	1.12E-06	471.5174073	399.8124866	335.8271854	658.020209	664.6195653	661.7993581
SAUSA300_1904	SAUSA300_1904	hypothetical protein	-0.284636287	0.061597964	0.074928015	1162.719061	1009.910096	797.4627423	759.008771	925.2356923	753.283387
SAUSA300_1905	SAUSA300_1905	hypothetical protein	1.441707865	2.38E-33	9.02E-33	461.872733	435.9129369	408.8772076	1176.782506	1285.641637	1086.129535
SAUSA300_1906	SAUSA300_1906	hypothetical protein	-0.102503762	0.361381538	0.398917803	4200.791447	3653.365566	3841.213667	3773.783105	3984.810893	3133.814607
SAUSA300_1907	SAUSA300_1907	hypothetical protein	0.280594552	0.013624757	0.017820123	1206.65591	1295.103653	1210.398284	1638.140779	1560.790262	1311.919904
SAUSA300_1908	SAUSA300_1908	hypothetical protein	0.301072356	0.003904489	0.005329841	1253.807651	1138.066694	1231.704541	1417.02898	1430.966615	1614.595787
SAUSA300_1909	SAUSA300_1909	hypothetical protein	1.410398202	4.32E-33	1.63E-32	2175.409856	1942.204224	1908.43183	4506.215939	5683.175467	5824.807585
SAUSA300_1910	pmtD	hypothetical protein	0.492542907	2.50E-07	4.37E-07	1788.551256	2098.338671	1889.154741	2726.691173	2693.356256	2709.484431
SAUSA300_1911	pmtC	ABC transporter ATP-binding protein	0.597282107	1.47E-09	2.85E-09	2493.684106	2570.352058	2359.92155	3687.677068	3441.295475	4103.15602
SAUSA300_1912	pmtB	hypothetical protein	0.630454379	1.82E-08	3.38E-08	761.9292649	806.8450633	707.1647982	1226.745269	1216.854481	1081.263363
SAUSA300_1913	pmtA	ABC transporter ATP-binding protein	1.158993632	4.68E-36	1.87E-35	1644.952773	1586.614789	1494.481704	3652.596831	3309.534162	3591.234752
SAUSA300_1914	pmtR	GntR family regulatory protein	0.977051833	9.21E-13	2.01E-12	396.5032743	383.567284	382.4980329	712.2351213	692.7157277	882.7235556
SAUSA300_1915	SAUSA300_1915	hypothetical protein	-0.891550211	0.000477331	0.000692262	123.2375042	173.2821612	110.5896169	72.28654962	77.50665485	70.07287321
SAUSA300_1916	aspB	hypothetical protein	-0.408423561	2.96E-07	5.15E-07	8953.472586	8506.168592	8664.5443	6866.159176	6485.369345	6331.862682
SAUSA300_1918	hib-1	truncated beta-hemolysin	3.749493034	3.74E-46	1.78E-45	23.57587036	30.68538272	38.55417838	549.5903846	348.7799468	353.2840691
SAUSA300_1919	scn	hypothetical protein	0.360491761	9.85E-05	0.000148888	4439.765042	5186.732191	4982.620264	6344.207767	5970.918923	6443.784632
SAUSA300_1920	chp	chemotaxis-inhibiting protein CHIPS	0.329270163	0.010169029	0.013413921	421.1507751	472.0133871	442.3584678	586.7966969	513.4815884	579.0744383
SAUSA300_1921	SAUSA300_1921	truncated amidase	0.394530344	0.00125853	0.001783824	1387.76146	1357.37693	1141.406597	1583.925867	1600.512423	1924.08431
SAUSA300_1922	sak	staphylokinase	-2.592792169	2.47E-93	2.09E-92	2740.159115	2333.894109	2647.048721	384.819573	497.0114242	397.0796148
SAUSA300_1923	ami	autolysin	-2.691781104	4.31E-12	9.21E-12	145.7417441	105.593817	82.18127497	8.504299955	18.40783053	24.33085875
SAUSA300_1924	SAUSA300_1924	holin	-2.823445605	5.47E-07	9.34E-07	84.65880721	53.24816413	45.65626387	6.378224966	1.937666371	17.5182183
SAUSA300_1925	SAUSA300_1925	phiPVL ORF17-like protein	-1.051039298	0.001903287	0.002663182	124.3091346	73.10341177	77.10835676	31.89112483	41.65982698	58.39406101
SAUSA300_1926	SAUSA300_1926	phi77 ORF044-like protein	-2.835169057	1.08E-11	2.27E-11	101.8048948	83.93354685	56.81668393	10.63037494	9.688331856	13.6252809
SAUSA300_1927	SAUSA300_1927	phi77 ORF109-like protein	-3.515542877	1.53E-06	2.54E-06	40.7219579	27.07533769	23.33542376	1.063037494	2.906499557	3.8929374
SAUSA300_1928	SAUSA300_1928	phi77 ORF002-like protein, phage minor structural protein	-1.023814078	9.82E-11	2.00E-10	1456.34581	1027.960321	955.7377904	542.1491221	563.860914	584.9138444
SAUSA300_1929	SAUSA300_1929	phi77 ORF004-like protein phage tail component	-2.775286394	2.13E-32	7.97E-32	487.5918643	307.7563385	321.6230144	54.21491221	51.34815884	57.42082666
SAUSA300_1930	SAUSA300_1930	phi77 ORF001-like protein, phage tail tape measure protein	-2.432743566	1.06E-53	5.69E-53	1594.586141	1205.755039	1159.669102	261.5072236	209.2679681	262.7732745
SAUSA300_1931	SAUSA300_1931	phi77 ORF100-like protein	-3.738704234	7.17E-13	1.57E-12	81.4439158	49.63811911	70.00627127	6.378224966	4.844165928	3.8929374
SAUSA300_1932	SAUSA300_1932	hypothetical protein	-2.526829511	1.80E-20	4.96E-20	300.0565319	179.59974	202.9167283	44.64757476	32.94032831	40.8758427
SAUSA300_1933	SAUSA300_1933	hypothetical protein	-3.078743986	1.88E-17	4.79E-17	146.8133745	115.5214408	101.4583642	14.88252492	8.719498671	19.464687
SAUSA300_1934	SAUSA300_1934	phi77 ORF020-like protein, phage major tail protein	-3.668666344	8.10E-23	2.39E-22	321.4891413	148.9143573	152.1875462	13.81948743	14.53249778	20.43792135
SAUSA300_1935	SAUSA300_1935	phi77 ORF029-like protein	-3.017352352	1.29E-31	4.78E-31	410.4344704	268.9483544	269.8792487	41.45846228	30.03382875	45.74201446
SAUSA300_1936	SAUSA300_1936	hypothetical protein	-2.942803853	6.62E-14	1.50E-13	158.6013097	96.56870444	149.1437953	27.63897485	6.781832299	18.49145265
SAUSA300_1937	SAUSA300_1937	phi77 ORF045-like protein	-2.63438822	2.55E-11	5.33E-11	215.3977247	92.95865942	125.8083716	37.2063123	16.47016416	16.54498395
SAUSA300_1938	SAUSA300_1938	phi77 ORF006-like protein capsid protein	-2.498873035	5.18E-43	2.33E-42	947.3213364	647.1005709	712.2377164	148.8252492	115.2911491	144.0386838
SAUSA300_1939	SAUSA300_1939	phi77 ORF015-like protein protease	-2.227970736	1.33E-21	3.78E-21	570.1074106	437.7179594	391.6292857	92.48426201	69.75598937	136.252809
SAUSA300_1940	SAUSA300_1940	phage portal protein	-2.333454778	4.77E-29	1.66E-28	491.8783862	354.6869238	388.5855347	62.71921217	94.94565219	86.61785716
SAUSA300_1941	SAUSA300_1941	phi77 ORF003-like protein, phage terminase, large subunit	-2.344505523	2.14E-25	6.69E-25	430.7954494	324.0015411	318.5792635	73.34958711	51.34815884	86.61785716
SAUSA300_1942	SAUSA300_1942	hypothetical protein	-1.746575078	8.40E-05	0.000127473	106.0914166	42.41802905	46.67084751	19.1346749	18.40783053	20.43792135
SAUSA300_1943	SAUSA300_1943	phi77 ORF040-like protein	-2.689589898	4.93E-09	9.39E-09	106.0914166	61.37076544	45.65626387	10.63037494	12.59483141	9.732343501
SAUSA300_1944	SAUSA300_1944	phi77 ORF026-like protein phage transcriptional activator	-0.976100505	4.98E-05	7.65E-05	211.1112028	202.1625214	138.9979589	105.2407119	75.56898848	100.2431381
SAUSA300_1945	SAUSA300_1945	phi77 ORF071-like protein	-1.575272406	0.001971339	0.002751071	71.79924156	27.97784895	37.53959474	13.81948743	9.688331856	22.38439005
SAUSA300_1946	SAUSA300_1946	phiPVL ORF057-like protein, transcriptional activator RinB	-1.90992837	2.15E-07	3.77E-07	83.58717674	87.54359188	63.91876942	12.75644993	25.18966283	24.33085875
SAUSA300_1947	SAUSA300_1947	phi77 ORF031-like protein	-1.674806441	6.35E-12	1.35E-11	338.6352289	220.2127466	209.0042302	68.03439964	78.47548804	93.43049761
SAUSA300_1948	SAUSA300_1948	phi77 ORF069-like protein	-1.818518779	1.62E-05	2.55E-05	81.4439158	43.32054031	54.78751665	12.75644993	21.31433008	16.54498395
SAUSA300_1949	dut	dUTP diphosphatase	-1.404608729	1.17E-07	2.08E-07	210.0395723	140.791756	163.3479663	47.83668725	63.94299025	81.75168541
SAUSA300_1950	SAUSA300_1950	hypothetical protein	-1.740933645	2.62E-05	4.08E-05	62.15456732	45.12556282	55.80210029	10.63037494	20.3454969	17.5182183
SAUSA300_1951	SAUSA300_1951	phiPVL ORF052-like protein	-1.945720889	0.085679469	0.102651121	20.36097895	19.85524764	5.072918208	0	0	11.6788122
SAUSA300_1952	SAUSA300_1952	phiPV083 ORF027-like protein	-2.651410436	0.000167982	0.000250827	36.43543602	34.29542775	16.23333827	1.063037494	3.875332743	8.759109151
SAUSA300_1953	SAUSA300_1953	phiPVL ORF051-like protein	-1.381900585	1.07E-05	1.72E-05	85.73043769	80.32350183	73.0500222	25.51289987	32.94032831	33.0899679
SAUSA300_1954	SAUSA300_1954	phiPVL ORF050-like protein	-1.630970269	1.22E-07	2.18E-07	171.4608754	98.37372695	111.6042006	39.33238729	33.9091615	49.63495186
SAUSA300_1955	rusA	putative endodeoxyribonuclease RusA	-2.099581273	2.14E-08	3.95E-08	192.8934848	100.1787495	92.32711139	42.52149978	19.37666371	28.22379615
SAUSA300_1956	SAUSA300_1956	hypothetical protein	-2.050953144	4.10E-08	7.50E-08	125.3807651	72.20090052	73.0500222	25.51289987	24.22082964	15.5717496
SAUSA300_1957	SAUSA300_1957	phiPVL ORF046-like protein	-2.143194546	1.28E-20	3.53E-20	458.6578416	281.583512	301.3313416	87.16907454	69.75598937	78.83198236
SAUSA300_1958	ssb2	single-strand binding protein	-2.166215008	1.27E-11	2.68E-11	271.1225092	130.8641322	168.4208845	56.3409872	31.00266194	39.90260835
SAUSA300_1959	SAUSA300_1959	phiPVL ORF044-like protein	-1.57343484	3.47E-08	6.35E-08	162.8878316	99.27623821	122.7646206	44.64757476	44.56632654	39.90260835
SAUSA300_1960	recT	putative phage-related DNA recombination protein	-1.579339971	2.75E-15	6.55E-15	596.8981724	397.1049528	406.8480403	146.6991742	139.5119787	181.9948235
SAUSA300_1961	SAUSA300_1961	phiPVL ORF41-like protein	-1.788081197	8.88E-16	2.15E-15	1068.41558	601.9750081	566.137672	245.5616612	206.3614685	195.6201044
SAUSA300_1962	SAUSA300_1962	phiPVL ORF39-like protein	-1.96245134	4.58E-10	9.12E-10	210.0395723	111.0088845	116.6771188	39.33238729	36.81566105	36.00967095
SAUSA300_1963	SAUSA300_1963	hypothetical protein	-1.690595593	4.81E-06	7.84E-06	72.87087203	60.46825418	63.91876942	21.26074989	14.53249778	25.3040931
SAUSA300_1964	SAUSA300_1964	hypothetical protein	-1.2943138	9.67E-07	1.63E-06	142.5268527	104.6913057	122.7646206	43.58453727	51.34815884	55.47435796
SAUSA300_1965	SAUSA300_1965	hypothetical protein	1.454420409	8.72E-45	4.06E-44	2402.595516	2568.547036	2158.019406	7121.288175	6305.166372	6114.831422
SAUSA300_1966	SAUSA300_1966	phi77 ORF014-like protein, phage anti-repressor protein	-0.792310588	4.19E-05	6.46E-05	715.8491547	428.6928468	506.2772372	349.7393357	331.3409495	271.5323837
SAUSA300_1967	SAUSA300_1967	hypothetical protein	-0.682692447	8.61E-05	0.000130567	293.6267491	244.5805505	246.5438249	155.2034742	160.8263088	172.26248
SAUSA300_1968	SAUSA300_1968	putative phage transcriptional regulator	-1.075550339	0.001041254	0.001485484	160.7445707	103.7887945	102.4729478	86.10603705	49.41049247	38.929374
SAUSA300_1969	SAUSA300_1969	phi77 ORF011-like protein, phage transcriptional repressor	0.309816813	0.004624873	0.006263836	1861.422128	1487.338551	1705.515102	1981.50189	2150.809672	2129.436758
SAUSA300_1970	SAUSA300_1970	putative exonuclease	-0.643014592	4.69E-10	9.33E-10	1562.437227	1374.524644	1386.935838	926.9686951	902.952529	938.1979135
SAUSA300_1971	SAUSA300_1971	phi77 ORF017-like protein	-1.387444072	4.63E-23	1.37E-22	1475.635159	1444.920522	1568.54631	565.535947	684.9650622	465.2060194
SAUSA300_1972	int2	integrase	-2.541576451	3.14E-69	2.07E-68	838.0150284	812.2601308	728.4710547	147.7622117	127.8859805	133.333106
SAUSA300_1973	sph	sphingomyelin phosphodiesterase	-2.174356657	2.10E-29	7.32E-29	729.7803508	724.7165389	688.9022927	215.7966114	145.3249778	114.8416533
SAUSA300_1974	lukG	leukocidin/hemolysin toxin family protein	0.206962535	0.164877898	0.190662768	974.1120982	1085.721042	1374.760834	1532.900067	1174.225821	1258.392015
SAUSA300_1975	lukH	Aerolysin/leukocidin family protein	1.008950733	1.39E-15	3.34E-15	1170.220474	1086.623553	1373.746251	2751.141036	2384.29847	2170.312601
SAUSA300_1976	SAUSA300_1976	succinyl-diaminopimelate desuccinylase	2.180970727	1.80E-66	1.14E-65	735.1385031	570.3871141	684.8439581	2709.682573	2943.315218	3363.497914
SAUSA300_1977	SAUSA300_1977	hypothetical protein	-0.500243479	0.110369563	0.130211282	68.58435015	64.07829921	54.78751665	36.14327481	47.4728261	48.66171751
SAUSA300_1978	fhuD1	ferric hydroxamate receptor	0.758939788	0.062895397	0.076400008	21.43260942	19.85524764	23.33542376	40.39542479	35.84682787	33.0899679
SAUSA300_1979	htrB	cation transport family protein	0.037776875	0.737761567	0.769188523	567.9641497	587.534828	584.4001776	603.8052968	597.7700755	584.9138444
SAUSA300_1980	SAUSA300_1980	acetyltransferase	-0.642084247	0.000234702	0.000346509	336.4919679	419.6677343	447.431386	213.6705364	290.6499557	266.6662119
SAUSA300_1981	SAUSA300_1981	phage terminase family protein	-2.078421664	2.97E-20	8.14E-20	273.2657701	265.3383094	200.887561	60.59313718	51.34815884	63.26023276
SAUSA300_1982	groEL	chaperonin GroEL	-1.141399425	1.79E-37	7.30E-37	20557.08733	19121.50599	21830.79622	8728.600867	9428.684563	9724.557626
SAUSA300_1983	groES	co-chaperonin GroES	-1.921316318	1.03E-48	5.09E-48	5300.28431	3740.006647	4176.026269	1118.315444	1235.262312	1134.791252
SAUSA300_1984	mroQ	CPBP family intramembrane metalloprotease	0.493183042	2.61E-06	4.29E-06	1207.727541	1406.112538	1327.075403	1926.22394	1908.601376	1714.838925
SAUSA300_1985	sdrH	serine-aspartate repeat-containing protein SdrH	1.239896763	1.93E-32	7.24E-32	1946.080935	1842.025474	1564.487975	4113.955103	4134.980036	4392.206622
SAUSA300_1986	SAUSA300_1986	hypothetical protein	2.410646164	2.25E-89	1.80E-88	447.9415369	409.7401104	406.8480403	2304.665288	2453.085626	1963.013684
SAUSA300_1987	SAUSA300_1987	carbon-nitrogen family hydrolase	2.300792367	3.45E-144	4.89E-143	1204.512649	1154.311897	1078.502411	5403.419584	5776.183453	5754.734712
SAUSA300_1988	hld	delta-hemolysin	3.613673704	0	0	53546.15975	59719.16984	52523.98054	679544.5922	682109.9109	667833.411
SAUSA300_1989	agrB	accessory gene regulator protein B	1.088068168	3.93E-31	1.44E-30	46559.12908	52596.551	44989.68242	95426.7498	107953.2065	103060.6515
SAUSA300_1990	agrD	accessory gene regulator protein D	1.210553686	1.27E-31	4.72E-31	11906.88616	15190.16696	12838.5414	29676.81773	31374.69388	31376.10221
SAUSA300_1991	agrC	accessory gene regulator protein C	1.275796575	1.34E-29	4.73E-29	54822.47164	67166.69273	52785.74312	143645.0675	151832.6304	127714.6241
SAUSA300_1992	agrA	accessory gene regulator protein A	1.799170185	3.11E-93	2.62E-92	27236.56005	31434.46706	27776.25636	103349.5682	101119.0573	96393.99621
SAUSA300_1993	fruC	PfkB family kinase	-0.382938994	9.29E-06	1.49E-05	3419.572833	3822.135171	3607.85943	2744.762811	2775.707077	2800.96846
SAUSA300_1994	scrB	sucrose-6-phosphate hydrolase	-0.692410806	1.06E-13	2.39E-13	6092.219228	6418.660056	6899.168763	4254.276053	3733.883097	4024.324038
SAUSA300_1995	scrR	sucrose operon repressor	0.711238861	1.68E-07	2.98E-07	919.4589442	897.9987002	906.023192	1808.226778	1306.955967	1345.009872
SAUSA300_1996	amt	ammonium transporter	-0.177294829	0.469178817	0.509344249	95.37511192	110.1063733	149.1437953	114.8080494	95.91448538	103.1628411
SAUSA300_1997	SAUSA300_1997	hypothetical protein	-2.858863028	8.31E-56	4.57E-55	543.3166488	459.3782295	553.9626683	81.85388707	62.97415707	70.07287321
SAUSA300_1998	SAUSA300_1998	hypothetical protein	-2.953813936	1.81E-117	1.98E-116	1302.031022	1376.329666	1485.350451	169.0229616	172.452307	195.6201044
SAUSA300_1999	rex	redox-sensing transcriptional repressor Rex	0.654069008	5.89E-10	1.17E-09	2302.933882	2700.313679	2772.857093	4375.462327	3794.919588	4069.092818
SAUSA300_2000	vga	ABC transporter ATP-binding protein	-0.485291385	7.02E-07	1.19E-06	2050.029091	2035.162883	2209.763171	1458.487442	1426.122449	1611.676084
SAUSA300_2001	SAUSA300_2001	DNA mismatch repair protein-like protein	0.611761897	1.01E-05	1.62E-05	451.1564283	430.4978693	483.9563971	803.6563458	662.681899	620.9235154
SAUSA300_2002	tsaD	putative DNA-binding/iron metalloprotein/AP endonuclease	-0.681513241	1.26E-11	2.66E-11	2432.601169	2577.572148	2869.242539	1718.931628	1578.229259	1616.542256
SAUSA300_2003	rimI	ribosomal-protein-alanine acetyltransferase	-0.471324999	0.001114167	0.001585197	526.1705613	564.9720465	693.9752109	425.2149978	404.0034384	458.3933789
SAUSA300_2004	tsaB	hypothetical protein	0.376600145	0.013450237	0.017609413	352.566425	366.4195701	420.0376276	541.0860847	414.6606035	523.6000804
SAUSA300_2005	tsaE	hypothetical protein	1.097611654	2.51E-09	4.84E-09	132.8821784	150.7193798	188.7125573	378.441348	314.8707853	318.2476325
SAUSA300_2006	ilvD	dihydroxy-acid dehydratase	3.032020465	2.21E-12	4.77E-12	1759.617233	2238.227916	1907.417246	25464.00014	11315.97161	11524.06794
SAUSA300_2007	ilvB	acetolactate synthase large subunit	3.886193715	4.05E-20	1.10E-19	2700.508787	2824.860233	2630.815383	63721.65653	28765.62611	28113.82067
SAUSA300_2008	ilvN	acetolactate synthase 1 regulatory subunit	4.175162875	6.61E-18	1.70E-17	248.6182693	315.8789398	249.5875758	8101.408745	3435.482476	3172.743981
SAUSA300_2009	ilvC	ketol-acid reductoisomerase	4.589559611	9.12E-25	2.79E-24	998.759599	1258.100692	1013.569058	41999.54837	18663.60249	18081.72099
SAUSA300_2010	leuA	2-isopropylmalate synthase	4.978860981	1.76E-29	6.17E-29	1102.707755	1320.373968	1045.021151	58153.46613	26000.5762	25215.52878
SAUSA300_2011	leuB	3-isopropylmalate dehydrogenase	5.259883846	3.49E-40	1.50E-39	644.0499131	681.3959986	561.0647538	37074.49565	17346.95819	17865.66297
SAUSA300_2012	leuC	isopropylmalate isomerase large subunit	5.722528024	2.97E-46	1.42E-45	544.3882793	590.2423617	414.9647094	41405.31041	19746.75799	20676.36377
SAUSA300_2013	leuD	isopropylmalate isomerase small subunit	6.289816374	2.57E-64	1.59E-63	132.8821784	148.0118461	114.6479515	15466.13251	7638.280836	7853.027971
SAUSA300_2014	ilvA	threonine dehydratase	5.940579438	6.57E-55	3.55E-54	235.7587036	251.8006406	284.0834197	23970.43246	12205.36047	11218.47235
[truncated: 630 more rows]
